# Supplementary material for: Elevated periprostatic venous testosterone correlates with prostate cancer progression after radical prostatectomy
Source: J Clin Invest. 2023 Sep 1;133(17):e171117. doi: 10.1172/JCI171117 (PMC10471166; doi:10.1172/JCI171117)
Supplement: Supporting data values [file jci-133-171117-s009.xlsx]

## Sheet: Fig 1 C & D and Table S2
			Fig 1D	Fig 1C		Table S2
Patient #	Peripheral Testosterone (ng/mL)	Dorsal Testosterone (ng/mL)	Ratio of Dorsal Testosterone /Peripheral Testosterone	Log (Peripheral Testosterone)	Log (Dorsal Testosterone)	Peripheral Testosterone (nM)	Dorsal Testosterone (nM)
1	60.7	4.53	0.0746293	4.10594	1.51072	210.764	15.7292
2	5.05	2.37	0.469307	1.61939	0.86289	17.5347	8.22917
3	2.78	1.44	0.517986	1.02245	0.364643	9.65278	5
4	4.91	2.6	0.529532	1.59127	0.955511	17.0486	9.02778
5	3.75	2.13	0.568	1.32176	0.756122	13.0208	7.39583
6	6.18	3.52	0.569579	1.82132	1.25846	21.4583	12.2222
7	2.91	1.66	0.570447	1.06815	0.506818	10.1042	5.76389
8	5.54	3.18	0.574007	1.71199	1.15688	19.2361	11.0417
9	5.37	3.17	0.590317	1.68083	1.15373	18.6458	11.0069
10	3.74	2.21	0.590909	1.31909	0.792993	12.9861	7.67361
11	4.86	2.89	0.59465	1.58104	1.06126	16.875	10.0347
12	4.69	2.82	0.601279	1.54543	1.03674	16.2847	9.79167
13	4.86	2.93	0.602881	1.58104	1.075	16.875	10.1736
14	3.71	2.27	0.61186	1.31103	0.81978	12.8819	7.88194
15	3.87	2.38	0.614987	1.35325	0.8671	13.4375	8.26389
16	6.63	4.09	0.616893	1.8916	1.40854	23.0208	14.2014
17	4.46	2.8	0.627803	1.49515	1.02962	15.4861	9.72222
18	4.36	2.8	0.642202	1.47247	1.02962	15.1389	9.72222
19	8.63	5.58	0.646582	2.15524	1.71919	29.9653	19.375
20	12.6	8.15	0.646825	2.5337	2.09802	43.75	28.2986
21	6.2	4.04	0.651613	1.82455	1.39624	21.5278	14.0278
22	4.4	2.9	0.659091	1.4816	1.06471	15.2778	10.0694
23	7.29	4.81	0.659808	1.9865	1.5707	25.3125	16.7014
24	7.07	4.82	0.681754	1.95586	1.57277	24.5486	16.7361
25	3.04	2.11	0.694079	1.11186	0.746688	10.5556	7.32639
26	5.37	3.73	0.6946	1.68083	1.31641	18.6458	12.9514
27	2.8	1.96	0.7	1.02962	0.672944	9.72222	6.80556
28	4.19	2.94	0.701671	1.4327	1.07841	14.5486	10.2083
29	5.74	4.06	0.707317	1.74746	1.40118	19.9306	14.0972
30	3.82	2.71	0.709424	1.34025	0.996949	13.2639	9.40972
31	4.8	3.41	0.710417	1.56862	1.22671	16.6667	11.8403
32	6.54	4.71	0.720183	1.87794	1.54969	22.7083	16.3542
33	3.66	2.64	0.721311	1.29746	0.970779	12.7083	9.16667
34	4.41	3.19	0.723356	1.48387	1.16002	15.3125	11.0764
35	4.07	2.95	0.724816	1.40364	1.08181	14.1319	10.2431
36	5.38	3.91	0.726766	1.68269	1.36354	18.6806	13.5764
37	4.99	3.63	0.727455	1.60744	1.28923	17.3264	12.6042
38	8	5.89	0.73625	2.07944	1.77326	27.7778	20.4514
39	3.38	2.49	0.736686	1.21788	0.912283	11.7361	8.64583
40	2.4	1.77	0.7375	0.875469	0.57098	8.33333	6.14583
41	4.05	3	0.740741	1.39872	1.09861	14.0625	10.4167
42	4.42	3.3	0.746606	1.48614	1.19392	15.3472	11.4583
43	2.33	1.74	0.746781	0.845868	0.553885	8.09028	6.04167
44	3.96	2.96	0.747475	1.37624	1.08519	13.75	10.2778
45	4.26	3.2	0.751174	1.44927	1.16315	14.7917	11.1111
46	2.78	2.09	0.751799	1.02245	0.737164	9.65278	7.25694
47	3.46	2.61	0.754335	1.24127	0.95935	12.0139	9.0625
48	4.17	3.15	0.755396	1.42792	1.1474	14.4792	10.9375
49	4.18	3.17	0.758373	1.43031	1.15373	14.5139	11.0069
50	9.47	7.21	0.761352	2.24813	1.97547	32.8819	25.0347
51	4.75	3.62	0.762105	1.55814	1.28647	16.4931	12.5694
52	3.34	2.55	0.763473	1.20597	0.936093	11.5972	8.85417
53	1.95	1.49	0.764103	0.667829	0.398776	6.77083	5.17361
54	8.5	6.5	0.764706	2.14007	1.8718	29.5139	22.5694
55	5.39	4.14	0.768089	1.68455	1.4207	18.7153	14.375
56	4.74	3.71	0.7827	1.55604	1.31103	16.4583	12.8819
57	3.63	2.85	0.785124	1.28923	1.04732	12.6042	9.89583
58	5.37	4.22	0.785847	1.68083	1.43984	18.6458	14.6528
59	4.63	3.65	0.788337	1.53256	1.29473	16.0764	12.6736
60	3.99	3.15	0.789474	1.38379	1.1474	13.8542	10.9375
61	3.51	2.78	0.792023	1.25562	1.02245	12.1875	9.65278
62	1.82	1.45	0.796703	0.598837	0.371564	6.31944	5.03472
63	4.7	3.75	0.797872	1.54756	1.32176	16.3194	13.0208
64	5.21	4.19	0.804223	1.65058	1.4327	18.0903	14.5486
65	4.94	3.99	0.807692	1.59737	1.38379	17.1528	13.8542
66	5.57	4.5	0.807899	1.7174	1.50408	19.3403	15.625
67	5.75	4.68	0.813913	1.7492	1.5433	19.9653	16.25
68	3.3	2.69	0.815152	1.19392	0.989541	11.4583	9.34028
69	6.6	5.42	0.821212	1.88707	1.6901	22.9167	18.8194
70	4.39	3.61	0.822323	1.47933	1.28371	15.2431	12.5347
71	5.81	4.8	0.826162	1.75958	1.56862	20.1736	16.6667
72	3.27	2.71	0.828746	1.18479	0.996949	11.3542	9.40972
73	4.52	3.76	0.831858	1.50851	1.32442	15.6944	13.0556
74	4.11	3.42	0.832117	1.41342	1.22964	14.2708	11.875
75	2.12	1.77	0.834906	0.751416	0.57098	7.36111	6.14583
76	4.74	3.96	0.835443	1.55604	1.37624	16.4583	13.75
77	3.02	2.53	0.837748	1.10526	0.928219	10.4861	8.78472
78	4.7	3.94	0.838298	1.54756	1.37118	16.3194	13.6806
79	6.26	5.28	0.84345	1.83418	1.66393	21.7361	18.3333
80	4.88	4.12	0.844262	1.58515	1.41585	16.9444	14.3056
81	6.99	5.95	0.851216	1.94448	1.78339	24.2708	20.6597
82	4.37	3.73	0.853547	1.47476	1.31641	15.1736	12.9514
83	5.99	5.13	0.856427	1.79009	1.63511	20.7986	17.8125
84	4.89	4.19	0.856851	1.58719	1.4327	16.9792	14.5486
85	5.59	4.79	0.856887	1.72098	1.56653	19.4097	16.6319
86	2.52	2.16	0.857143	0.924259	0.770108	8.75	7.5
87	4.51	3.87	0.858093	1.5063	1.35325	15.6597	13.4375
88	3.23	2.78	0.860681	1.17248	1.02245	11.2153	9.65278
89	3.47	2.99	0.861671	1.24415	1.09527	12.0486	10.3819
90	1.88	1.62	0.861702	0.631272	0.482426	6.52778	5.625
91	2.3	1.99	0.865217	0.832909	0.688135	7.98611	6.90972
92	5.68	4.93	0.867958	1.73695	1.59534	19.7222	17.1181
93	4.94	4.29	0.868421	1.59737	1.45629	17.1528	14.8958
94	3.01	2.62	0.870432	1.10194	0.963174	10.4514	9.09722
95	2.86	2.49	0.870629	1.05082	0.912283	9.93056	8.64583
96	8.04	7	0.870647	2.08443	1.94591	27.9167	24.3056
97	5.46	4.76	0.871795	1.69745	1.56025	18.9583	16.5278
98	2.92	2.56	0.876712	1.07158	0.940007	10.1389	8.88889
99	4.49	3.94	0.877506	1.50185	1.37118	15.5903	13.6806
100	6.24	5.5	0.88141	1.83098	1.70475	21.6667	19.0972
101	3.75	3.31	0.882667	1.32176	1.19695	13.0208	11.4931
102	2.48	2.19	0.883065	0.908259	0.783902	8.61111	7.60417
103	2.93	2.6	0.887372	1.075	0.955511	10.1736	9.02778
104	3.02	2.68	0.887417	1.10526	0.985817	10.4861	9.30556
105	2.87	2.55	0.888502	1.05431	0.936093	9.96528	8.85417
106	5.53	4.94	0.893309	1.71019	1.59737	19.2014	17.1528
107	4.2	3.76	0.895238	1.43508	1.32442	14.5833	13.0556
108	4.92	4.41	0.896341	1.59331	1.48387	17.0833	15.3125
109	4.37	3.93	0.899314	1.47476	1.36864	15.1736	13.6458
110	3.5	3.15	0.9	1.25276	1.1474	12.1528	10.9375
111	5.01	4.51	0.9002	1.61144	1.5063	17.3958	15.6597
112	2.71	2.44	0.900369	0.996949	0.891998	9.40972	8.47222
113	4.54	4.09	0.900881	1.51293	1.40854	15.7639	14.2014
114	11.2	10.1	0.901786	2.41591	2.31254	38.8889	35.0694
115	2.48	2.25	0.907258	0.908259	0.81093	8.61111	7.8125
116	2.7	2.45	0.907407	0.993252	0.896088	9.375	8.50694
117	4.78	4.35	0.910042	1.56444	1.47018	16.5972	15.1042
118	3.96	3.61	0.911616	1.37624	1.28371	13.75	12.5347
119	2.51	2.29	0.912351	0.920283	0.828552	8.71528	7.95139
120	3.67	3.35	0.912807	1.30019	1.20896	12.7431	11.6319
121	4.51	4.12	0.913525	1.5063	1.41585	15.6597	14.3056
122	3.21	2.94	0.915888	1.16627	1.07841	11.1458	10.2083
123	3.32	3.08	0.927711	1.19996	1.12493	11.5278	10.6944
124	7.74	7.21	0.931525	2.0464	1.97547	26.875	25.0347
125	4.62	4.32	0.935065	1.53039	1.46326	16.0417	15
126	5.57	5.22	0.937163	1.7174	1.6525	19.3403	18.125
127	3.41	3.2	0.938416	1.22671	1.16315	11.8403	11.1111
128	3.79	3.56	0.939314	1.33237	1.26976	13.1597	12.3611
129	1.8	1.7	0.944444	0.587787	0.530628	6.25	5.90278
130	6.59	6.25	0.948407	1.88555	1.83258	22.8819	21.7014
131	5.7	5.41	0.949123	1.74047	1.68825	19.7917	18.7847
132	3.81	3.65	0.958005	1.33763	1.29473	13.2292	12.6736
133	10.1	9.7	0.960396	2.31254	2.27213	35.0694	33.6806
134	4.32	4.17	0.965278	1.46326	1.42792	15	14.4792
135	2.07	2	0.966184	0.727549	0.693147	7.1875	6.94444
136	4.07	3.95	0.970516	1.40364	1.37372	14.1319	13.7153
137	3.55	3.47	0.977465	1.26695	1.24415	12.3264	12.0486
138	5.84	5.73	0.981164	1.76473	1.74572	20.2778	19.8958
139	10.8	10.6	0.981481	2.37955	2.36085	37.5	36.8056
140	3.28	3.22	0.981707	1.18784	1.16938	11.3889	11.1806
141	1.85	1.82	0.983784	0.615186	0.598837	6.42361	6.31944
142	2.73	2.7	0.989011	1.0043	0.993252	9.47917	9.375
143	2.74	2.73	0.99635	1.00796	1.0043	9.51389	9.47917
144	5.29	5.28	0.99811	1.66582	1.66393	18.3681	18.3333
145	1.64	1.64	1	0.494696	0.494696	5.69444	5.69444
146	3.93	3.94	1.00254	1.36864	1.37118	13.6458	13.6806
147	4.4	4.45	1.01136	1.4816	1.4929	15.2778	15.4514
148	5.04	5.11	1.01389	1.61741	1.6312	17.5	17.7431
149	3.56	3.61	1.01404	1.26976	1.28371	12.3611	12.5347
150	6.25	6.4	1.024	1.83258	1.8563	21.7014	22.2222
151	4.5	4.62	1.02667	1.50408	1.53039	15.625	16.0417
152	5.4	5.64	1.04444	1.6864	1.72988	18.75	19.5833
153	2.36	2.47	1.04661	0.858662	0.904218	8.19444	8.57639
154	2.13	2.23	1.04695	0.756122	0.802002	7.39583	7.74306
155	4.62	4.89	1.05844	1.53039	1.58719	16.0417	16.9792
156	2.6	2.77	1.06538	0.955511	1.01885	9.02778	9.61806
157	7.96	8.49	1.06658	2.07443	2.13889	27.6389	29.4792
158	2.27	2.44	1.07489	0.81978	0.891998	7.88194	8.47222
159	3.56	3.84	1.07865	1.26976	1.34547	12.3611	13.3333
160	8.3	8.99	1.08313	2.11626	2.19611	28.8194	31.2153
161	2.76	2.99	1.08333	1.01523	1.09527	9.58333	10.3819
162	7.67	8.34	1.08735	2.03732	2.12106	26.6319	28.9583
163	7.34	8.01	1.09128	1.99334	2.08069	25.4861	27.8125
164	4.08	4.47	1.09559	1.4061	1.49739	14.1667	15.5208
165	5.47	6.01	1.09872	1.69928	1.79342	18.9931	20.8681
166	3.64	4.01	1.10165	1.29198	1.38879	12.6389	13.9236
167	2.88	3.18	1.10417	1.05779	1.15688	10	11.0417
168	2.27	2.51	1.10573	0.81978	0.920283	7.88194	8.71528
169	6.8	7.53	1.10735	1.91692	2.0189	23.6111	26.1458
170	2.72	3.03	1.11397	1.00063	1.10856	9.44444	10.5208
171	7	7.83	1.11857	1.94591	2.05796	24.3056	27.1875
172	4.32	4.88	1.12963	1.46326	1.58515	15	16.9444
173	2.98	3.38	1.13423	1.09192	1.21788	10.3472	11.7361
174	4.07	4.62	1.13514	1.40364	1.53039	14.1319	16.0417
175	2.56	2.92	1.14062	0.940007	1.07158	8.88889	10.1389
176	6.99	8.01	1.14592	1.94448	2.08069	24.2708	27.8125
177	5.01	5.75	1.1477	1.61144	1.7492	17.3958	19.9653
178	2.7	3.11	1.15185	0.993252	1.13462	9.375	10.7986
179	3.05	3.58	1.17377	1.11514	1.27536	10.5903	12.4306
180	0.941	1.11	1.1796	-0.0608121	0.10436	3.26736	3.85417
181	4.88	5.84	1.19672	1.58515	1.76473	16.9444	20.2778
182	3.48	4.18	1.20115	1.24703	1.43031	12.0833	14.5139
183	3.25	3.96	1.21846	1.17865	1.37624	11.2847	13.75
184	1.23	1.5	1.21951	0.207014	0.405465	4.27083	5.20833
185	4.23	5.18	1.22459	1.4422	1.64481	14.6875	17.9861
186	3.82	4.84	1.26702	1.34025	1.57691	13.2639	16.8056
187	3.55	4.53	1.27606	1.26695	1.51072	12.3264	15.7292
188	4.94	6.37	1.28947	1.59737	1.8516	17.1528	22.1181
189	5.25	6.77	1.28952	1.65823	1.9125	18.2292	23.5069
190	3.62	4.74	1.30939	1.28647	1.55604	12.5694	16.4583
191	3.99	5.23	1.31078	1.38379	1.65441	13.8542	18.1597
192	3.22	4.27	1.32609	1.16938	1.45161	11.1806	14.8264
193	1.19	1.65	1.38655	0.173953	0.500775	4.13194	5.72917
194	3.84	5.36	1.39583	1.34547	1.67896	13.3333	18.6111
195	3.98	5.86	1.47236	1.38128	1.76815	13.8194	20.3472
196	4.42	6.6	1.49321	1.48614	1.88707	15.3472	22.9167
197	4.56	6.9	1.51316	1.51732	1.93152	15.8333	23.9583
198	3.15	4.84	1.53651	1.1474	1.57691	10.9375	16.8056
199	4.06	6.32	1.55665	1.40118	1.84372	14.0972	21.9444
200	7.25	11.3	1.55862	1.981	2.4248	25.1736	39.2361
201	2.59	4.05	1.56371	0.951658	1.39872	8.99306	14.0625
202	4.1	6.44	1.57073	1.41099	1.86253	14.2361	22.3611
203	2.55	4.12	1.61569	0.936093	1.41585	8.85417	14.3056
204	6.6	11	1.66667	1.88707	2.3979	22.9167	38.1944
205	5.27	8.95	1.69829	1.66203	2.19165	18.2986	31.0764
206	6.35	11.3	1.77953	1.84845	2.4248	22.0486	39.2361
207	2.56	4.56	1.78125	0.940007	1.51732	8.88889	15.8333
208	4.15	7.43	1.79036	1.42311	2.00553	14.4097	25.7986
209	6.18	11.1	1.79612	1.82132	2.40695	21.4583	38.5417
210	3.5	6.52	1.86286	1.25276	1.87487	12.1528	22.6389
211	3.61	6.76	1.87258	1.28371	1.91102	12.5347	23.4722
212	3.33	6.69	2.00901	1.20297	1.90061	11.5625	23.2292
213	7.32	14.9	2.03552	1.99061	2.70136	25.4167	51.7361
214	3.82	7.96	2.08377	1.34025	2.07443	13.2639	27.6389
215	7.77	16.3	2.09781	2.05027	2.79117	26.9792	56.5972
216	3.38	7.16	2.11834	1.21788	1.96851	11.7361	24.8611
217	4.19	8.94	2.13365	1.4327	2.19054	14.5486	31.0417
218	4.31	9.29	2.15545	1.46094	2.22894	14.9653	32.2569
219	5.67	12.3	2.16931	1.73519	2.5096	19.6875	42.7083
220	4.16	9.46	2.27404	1.42552	2.24707	14.4444	32.8472
221	3.22	7.48	2.32298	1.16938	2.01223	11.1806	25.9722
222	5.22	12.3	2.35632	1.6525	2.5096	18.125	42.7083
223	6.4	15.1	2.35938	1.8563	2.71469	22.2222	52.4306
224	3.49	8.85	2.53582	1.2499	2.18042	12.1181	30.7292
225	0.975	2.73	2.8	-0.0253178	1.0043	3.38542	9.47917
226	5.5	15.9	2.89091	1.70475	2.76632	19.0972	55.2083
227	2.32	6.85	2.95259	0.841567	1.92425	8.05556	23.7847
228	4.29	12.7	2.96037	1.45629	2.5416	14.8958	44.0972
229	3.21	10.2	3.17757	1.16627	2.32239	11.1458	35.4167
230	3.66	12.6	3.44262	1.29746	2.5337	12.7083	43.75
231	3.59	13	3.62117	1.27815	2.56495	12.4653	45.1389
232	1.8	6.98	3.87778	0.587787	1.94305	6.25	24.2361
233	2.57	10	3.89105	0.943906	2.30259	8.92361	34.7222
234	3.98	15.5	3.89447	1.38128	2.74084	13.8194	53.8194
235	5.58	22	3.94265	1.71919	3.09104	19.375	76.3889
236	5.89	24.3	4.12564	1.77326	3.19048	20.4514	84.375
237	7.45	30.8	4.13423	2.00821	3.42751	25.8681	106.944
238	3.66	17	4.64481	1.29746	2.83321	12.7083	59.0278
239	7.03	32.7	4.65149	1.95019	3.48738	24.4097	113.542
240	2.91	13.6	4.67354	1.06815	2.61007	10.1042	47.2222
241	2.48	12	4.83871	0.908259	2.48491	8.61111	41.6667
242	5.35	29.4	5.49533	1.6771	3.38099	18.5764	102.083
243	2.86	16.3	5.6993	1.05082	2.79117	9.93056	56.5972
244	3.87	23.2	5.99483	1.35325	3.14415	13.4375	80.5556
245	2.1	12.7	6.04762	0.741937	2.5416	7.29167	44.0972
246	2.56	15.6	6.09375	0.940007	2.74727	8.88889	54.1667
247	2.56	16.9	6.60156	0.940007	2.82731	8.88889	58.6806
248	4.06	27.6	6.79803	1.40118	3.31782	14.0972	95.8333
249	1.83	12.5	6.8306	0.604316	2.52573	6.35417	43.4028
250	4.67	34.5	7.38758	1.54116	3.54096	16.2153	119.792
251	1.78	13.3	7.47191	0.576613	2.58776	6.18056	46.1806
252	4.43	39	8.80361	1.4884	3.66356	15.3819	135.417
253	0.547	4.83	8.82998	-0.603306	1.57485	1.89931	16.7708
254	3.65	35.2	9.64384	1.29473	3.56105	12.6736	122.222
255	4.87	54.1	11.1088	1.58309	3.99083	16.9097	187.847
256	3.47	38.7	11.1527	1.24415	3.65584	12.0486	134.375
257	4.7	56.5	12.0213	1.54756	4.03424	16.3194	196.181
258	2.87	35.4	12.3345	1.05431	3.56671	9.96528	122.917
259	1.91	23.9	12.5131	0.647103	3.17388	6.63194	82.9861
260	4.63	61.9	13.3693	1.53256	4.12552	16.0764	214.931
261	1.24	18.7	15.0806	0.215111	2.92852	4.30556	64.9306
262	6.3	123	19.5238	1.84055	4.81218	21.875	427.083
263	2.29	45.4	19.8253	0.828552	3.81551	7.95139	157.639
264	1.19	29	24.3697	0.173953	3.3673	4.13194	100.694
265	5.68	160	28.169	1.73695	5.07517	19.7222	555.556
266	2.95	90.8	30.7797	1.08181	4.50866	10.2431	315.278

## Sheet: Fig 2 Raw data
DT/PT	D T	P T	D/P Pregnenolone	D Pregnenolone	P Pregnenolone	D/P Progesterone	D Progesterone	P Progesterone	D/P 17α-OH pregnenolone	D 17α-OH pregnenolone	P 17α-OH pregnenolone	D/P 17α-OH Progesterone	D 17α-OH Progesterone	P 17α-OH Progesterone	D/P Cortisol	D Cortisol	P Cortisol	D/P Cortisone	D Cortisone	P Cortisone	D/P DHEA	D DHEA	P DHEA	D/P AD	D AD	P AD	D/P 3α-AST	D 3α-AST	P 3α-AST	D/P A5diol	D A5diol	P A5diol	D/P DHT	D DHT	P DHT	D/P 11β-OH AD	D 11β-OH AD	P 11β-OH AD
5.6993	16.3	2.86	29.4	1.47	0.05	3.74	0.187	0.05	698	34.9	0.05	7.78986	4.3	0.552	0.465426	35	75.2	0.588235	11	18.7	1.51515	2	1.32	1.10577	0.575	0.52	0.666667	0.18	0.27	4.68458	4.01	0.856	1.2974	0.349	0.269	0.413127	1.07	2.59
0.858093	3.87	4.51	8.78	0.439	0.05	1.81329	0.101	0.0557	0.94233	8.17	8.67	1.15254	0.544	0.472	0.713415	117	164	0.69145	18.6	26.9	0.903361	2.15	2.38	0.753102	0.607	0.806	0.853026	0.296	0.347	1.25298	1.05	0.838	16.8	0.84	0.05	0.7	2.24	3.2
3.17757	10.2	3.21	13.34	0.667	0.05	5.38574	0.37	0.0687	11.4159	25.8	2.26	4.91667	4.72	0.96	4.7235	205	43.4	4.68447	38.6	8.24	1.2906	1.51	1.17	1.05281	0.618	0.587	1.7191	0.306	0.178	8.96	0.448	0.05	1.10511	0.368	0.333	2.40777	2.48	1.03
0.9002	4.51	5.01	2.42	0.121	0.05	1.29	0.0645	0.05	2.71451	17.4	6.41	2.6464	2.35	0.888	1.64535	84.9	51.6	1.20149	16.1	13.4	1.38053	1.56	1.13	1.28426	0.881	0.686	13.4902	3.44	0.255	0.828641	0.0677	0.0817	23.7918	6.4	0.269	1.55838	3.07	1.97
3.94265	22	5.58	1.75088	1.49	0.851	2.24	0.112	0.05	1.10108	30.5	27.7	6.03022	4.39	0.728	0.919753	149	162	1.28723	24.2	18.8	1.27612	3.42	2.68	0.958656	0.742	0.774	1.58454	0.328	0.207	3.24074	7	2.16	2.29814	1.11	0.483	0.706849	2.58	3.65
0.707581	1.96	2.77	14.0113	7.44	0.531	16.98	0.849	0.05	11.4894	21.6	1.88	4.44444	3.64	0.819	4.10832	311	75.7	1.19108	18.7	15.7	9.12463	6.15	0.674	3.36427	1.45	0.431	2.46604	0.236	0.0957	3.37647	2.87	0.85	0.336597	0.275	0.817	5.72289	1.9	0.332
4.12564	24.3	5.89	8.12397	9.83	1.21	9.40476	1.58	0.168	3.37931	58.8	17.4	4.69481	7.23	1.54	1.85385	241	130	0.835443	19.8	23.7	1.96532	6.8	3.46	1.13095	1.9	1.68	1.63002	0.771	0.473	5.57641	2.08	0.373	4.27208	1.79	0.419	0.86121	2.42	2.81
1.0152	3.34	3.29	3.92374	3.19	0.813	4.16	0.208	0.05	9.72414	14.1	1.45	3.9011	1.42	0.364	2.33809	213	91.1	1.40491	22.9	16.3	5.8548	5	0.854	3.78632	0.886	0.234	0.590319	0.05	0.0847	0.229532	0.157	0.684	1.58602	0.59	0.372	5.07099	2.5	0.493
1.70642	7.44	4.36	1.45631	1.5	1.03	2.06	0.103	0.05	0.825784	2.37	2.87	2.92453	2.17	0.742	0.666667	80	120	0.734694	14.4	19.6	0.778571	1.09	1.4	0.603147	0.345	0.572	0.564706	0.0768	0.136	0.533136	0.901	1.69	0.682824	0.648	0.949	0.364394	0.481	1.32
8.69004	4.71	0.542	5.04167	7.26	1.44	22.2	1.11	0.05	8.30409	28.4	3.42	8.54386	4.87	0.57	2.9542	387	131	1.97778	26.7	13.5	4.83333	11.6	2.4	4.3038	1.7	0.395	2.45614	0.28	0.114	0.358595	0.194	0.541	5.82	0.291	0.05	4.37923	3.88	0.886
0.646825	8.15	12.6	0.0649351	0.05	0.77	0.684932	0.05	0.073	0.197253	3.59	18.2	0.720472	0.915	1.27	0.27933	20	71.6	0.313115	7.64	24.4	0.4	1.92	4.8	0.50082	0.611	1.22	0.490196	0.325	0.663	0.746875	0.956	1.28	0.443936	0.388	0.874	0.249474	0.474	1.9
0.681298	3.57	5.24	3.8809	1.89	0.487	3.54	0.177	0.05	1.87805	6.16	3.28	2.06406	1.16	0.562	1.3522	215	159	0.819231	21.3	26	1.34132	2.24	1.67	0.723585	0.767	1.06	0.567511	0.0538	0.0948	2.76144	1.69	0.612	0.105485	0.05	0.474	1.09677	1.36	1.24
2.03552	14.9	7.32	5.35965	6.11	1.14	13.3537	1.31	0.0981	4.80533	46.9	9.76	4.5892	3.91	0.852	1.79762	302	168	0.78481	18.6	23.7	2.24783	5.17	2.3	1.675	2.01	1.2	1.90881	0.628	0.329	2.22599	1.97	0.885	2.68238	2.39	0.891	1.74839	5.42	3.1
1.11857	7.83	7	0.292398	0.05	0.171	1	0.05	0.05	2.26389	3.26	1.44	1.21528	1.05	0.864	0.53211	23.2	43.6	0.58777	8.17	13.9	0.905769	0.942	1.04	0.816921	0.589	0.721	1.55932	0.368	0.236	1	0.05	0.05	1.68105	0.896	0.533	0.657095	0.389	0.592
13.3693	61.9	4.63	32.3828	8.29	0.256	18.1	0.905	0.05	11.252	71	6.31	15.0243	6.19	0.412	1.70588	203	119	0.757009	16.2	21.4	7.06294	10.1	1.43	3.1759	1.95	0.614	1.23789	0.281	0.227	11.1719	14.3	1.28	2	2.34	1.17	1.38509	2.23	1.61
1.08735	8.34	7.67	2.33077	0.606	0.26	0.725	0.116	0.16	1.4	3.15	2.25	0.980498	0.905	0.923	0.773109	92	119	0.664773	11.7	17.6	0.809639	0.672	0.83	0.835859	0.662	0.792	1.11454	0.253	0.227	1.51656	0.229	0.151	0.566186	0.432	0.763	0.630952	1.06	1.68
7.38758	34.5	4.67	49.4	2.47	0.05	5.06	0.253	0.05	76.2658	72.3	0.948	15.0089	8.39	0.559	0.647948	60	92.6	0.752988	18.9	25.1	4.21569	6.45	1.53	2.5724	1.51	0.587	1.17931	0.342	0.29	16.4495	10.1	0.614	3.13953	0.54	0.172	1.01695	1.2	1.18
2.33129	15.2	6.52	2.41791	3.24	1.34	2.30548	0.16	0.0694	2.77533	12.6	4.54	3.48739	4.15	1.19	1.21032	305	252	0.712803	20.6	28.9	1.35185	6.57	4.86	0.980583	1.01	1.03	0.975709	0.241	0.247	2.76132	6.71	2.43	1	0.05	0.05	0.889868	2.02	2.27
0.896341	4.41	4.92	0.872928	0.158	0.181	1.38	0.069	0.05	0.447368	5.95	13.3	0.988916	0.803	0.812	0.663063	73.6	111	0.943878	18.5	19.6	0.72449	1.42	1.96	0.828921	0.407	0.491	1.13462	0.236	0.208	0.985294	2.01	2.04	1.2	0.66	0.55	1	1.73	1.73
0.871795	4.76	5.46	2.29426	0.959	0.418	1.04	0.182	0.175	1.82075	19.3	10.6	1.31775	1.24	0.941	1.30252	155	119	0.851163	18.3	21.5	1.61017	1.9	1.18	1.07733	0.613	0.569	1.30769	0.238	0.182	0.501062	0.472	0.942	4.76647	0.796	0.167	1.79825	2.05	1.14
1.87258	6.76	3.61	5.98	0.299	0.05	2.61696	0.179	0.0684	2.8254	17.8	6.3	2.33884	2.83	1.21	0.381609	16.6	43.5	0.600733	4.92	8.19	0.910714	1.02	1.12	1.07485	0.359	0.334	1.864	0.233	0.125	1.21262	3.65	3.01	1.91398	0.534	0.279	0.670435	0.771	1.15
1.38655	1.65	1.19	1	0.05	0.05	1.414	0.0707	0.05	14.4361	9.6	0.665	1.92565	0.518	0.269	3.66577	136	37.1	1.89591	15.3	8.07	2.0405	1.31	0.642	1.76582	0.279	0.158	3.68	0.184	0.05	9.72	0.486	0.05	0.295858	0.05	0.169	3.05128	1.19	0.39
0.761352	7.21	9.47	3.06306	2.72	0.888	5.33333	0.56	0.105	3.58911	14.5	4.04	1.8448	1.26	0.683	2.05163	151	73.6	1.15789	15.4	13.3	1.53226	1.9	1.24	1.35027	1.01	0.748	1.41593	0.32	0.226	0.864516	0.67	0.775	1.74782	1.4	0.801	1.76577	1.96	1.11
0.6946	3.73	5.37	0.143678	0.05	0.348	0.676871	0.0995	0.147	0.536974	4.72	8.79	0.452756	1.15	2.54	0.382429	148	387	0.662963	17.9	27	0.42671	2.62	6.14	0.37947	0.573	1.51	0.474061	0.265	0.559	0.872727	0.24	0.275	4.32258	0.804	0.186	0.356863	2.73	7.65
1.06173	2.58	2.43	11.281	2.73	0.242	4.24125	0.218	0.0514	4.48837	9.65	2.15	2.625	2.1	0.8	1.36649	261	191	0.945378	22.5	23.8	1.77907	4.59	2.58	1.80525	0.825	0.457	1.50746	0.202	0.134	0.321429	1.44	4.48	0.287619	0.302	1.05	0.427336	2.47	5.78
6.8306	12.5	1.83	3	0.15	0.05	2.52	0.126	0.05	2.72866	17.9	6.56	7.96429	2.23	0.28	1.19066	91.8	77.1	1.45	17.4	12	1.86154	2.42	1.3	1.69978	0.787	0.463	0.952153	0.199	0.209	35	1.75	0.05	7.61194	0.408	0.0536	0.588889	0.636	1.08
0.867958	4.93	5.68	3.82831	1.65	0.431	3.90909	0.344	0.088	2.63063	14.6	5.55	1.59201	0.917	0.576	1.46875	235	160	0.695652	14.4	20.7	1.71084	2.84	1.66	1.41331	0.807	0.571	0.860544	0.253	0.294	1.33607	1.63	1.22	0.86036	0.764	0.888	1.52448	2.18	1.43
0.815152	2.69	3.3	12.8244	1.68	0.131	3.26	0.163	0.05	510	25.5	0.05	2.0439	0.838	0.41	1.91571	150	78.3	0.818182	13.5	16.5	2.45833	4.13	1.68	1.94351	0.929	0.478	0.492683	0.202	0.41	1.26445	0.722	0.571	1.82736	0.561	0.307	3.21157	2.11	0.657
0.662602	1.63	2.46	3.5	6.09	1.74	9.76	0.488	0.05	4.225	16.9	4	6.26804	3.04	0.485	0.842697	150	178	0.648256	22.3	34.4	2.02009	9.05	4.48	2.79395	2.4	0.859	1.60833	0.579	0.36	3.61068	2.3	0.637	1.79155	0.636	0.355	0.64497	1.09	1.69
0.860681	2.78	3.23	45.4	2.27	0.05	3.00971	0.155	0.0515	8.45007	56.7	6.71	3.81847	2.44	0.639	4.70494	295	62.7	1.39706	19	13.6	2.68837	5.78	2.15	1.65975	1.2	0.723	1.31841	0.265	0.201	1.39053	2.35	1.69	1.13147	0.284	0.251	2.45339	5.79	2.36
0.895238	3.76	4.2	3.03125	2.91	0.96	5.2	0.26	0.05	1.83537	30.1	16.4	2.1	0.84	0.4	1.02101	243	238	0.750988	19	25.3	1.2043	5.6	4.65	1.16189	0.811	0.698	0.992593	0.268	0.27	0.595438	0.496	0.833	1.30941	0.821	0.627	1.37415	2.02	1.47
0.892157	7.28	8.16	3.24476	2.32	0.715	5.60461	0.292	0.0521	6.76027	9.87	1.46	1.72519	2.26	1.31	1.86384	167	89.6	0.650519	18.8	28.9	1.70303	2.81	1.65	1.10475	0.907	0.821	1.31944	0.19	0.144	0.712871	1.44	2.02	6.4497	1.09	0.169	1	1.29	1.29
0.853994	3.1	3.63	7.2428	1.76	0.243	7.64	0.382	0.05	7.85235	11.7	1.49	8.375	5.36	0.64	2.94118	350	119	1.35338	36	26.6	1.70988	2.77	1.62	1.52665	0.974	0.638	0.672515	0.115	0.171	1.47573	1.52	1.03	1	0.05	0.05	2.57931	3.74	1.45
11.1088	54.1	4.87	34.0996	8.9	0.261	42	2.1	0.05	1366	68.3	0.05	15.1899	12	0.79	1.97087	203	103	0.928962	17	18.3	6.05096	9.5	1.57	4.59736	3.14	0.683	2.64815	0.429	0.162	29.47	8.34	0.283	32.4	1.62	0.05	1.78313	2.96	1.66
1.19672	5.84	4.88	3.86935	3.08	0.796	3.31579	0.504	0.152	2.24684	35.5	15.8	3.48045	2.76	0.793	1.79245	190	106	1.05464	19.3	18.3	1.28954	5.3	4.11	1.29508	1.58	1.22	2.01255	0.481	0.239	2.27988	0.782	0.343	1.37295	1.34	0.976	0.959596	2.85	2.97
0.726766	3.91	5.38	1	0.05	0.05	1.002	0.0501	0.05	0.446479	6.34	14.2	0.736607	0.495	0.672	0.594037	51.8	87.2	0.531381	12.7	23.9	0.792593	2.14	2.7	0.654639	0.508	0.776	1.03093	0.3	0.291	0.594427	0.384	0.646	0.942708	0.181	0.192	0.434641	0.665	1.53
2.32298	7.48	3.22	11.7	0.585	0.05	3.58682	0.283	0.0789	24.5575	22.2	0.904	4.54955	3.03	0.666	0.678333	81.4	120	1.00625	16.1	16	1.3622	1.73	1.27	1.03484	0.594	0.574	1.08835	0.271	0.249	52.8	2.64	0.05	1.66954	0.581	0.348	0.516667	0.992	1.92
0.893309	4.94	5.53	8.54	0.427	0.05	2.55068	0.151	0.0592	3.14126	16.9	5.38	1.46154	0.912	0.624	1.96646	129	65.6	0.692908	9.77	14.1	2.45721	2.01	0.818	1.30934	0.855	0.653	1.66026	0.259	0.156	0.544785	0.444	0.815	8.86	0.443	0.05	1.87611	2.12	1.13
5.99483	23.2	3.87	1	0.05	0.05	1.372	0.0686	0.05	2.35948	36.1	15.3	4.07867	1.97	0.483	0.42625	68.2	160	0.816216	15.1	18.5	1.26102	3.72	2.95	1.14844	1.47	1.28	0.442276	0.0544	0.123	111.8	5.59	0.05	1	0.05	0.05	0.72796	2.89	3.97
0.752907	2.59	3.44	14.4664	3.66	0.253	5.67914	0.531	0.0935	14.089	9.82	0.697	3.79452	2.77	0.73	3.26975	240	73.4	0.994681	18.7	18.8	1.67361	2.41	1.44	1.5255	0.987	0.647	1.36913	0.204	0.149	0.614583	1.18	1.92	10.74	0.537	0.05	1.92034	1.35	0.703
11.1527	38.7	3.47	456	22.8	0.05	104.2	5.21	0.05	89.5425	137	1.53	28.9137	18.1	0.626	3.29808	343	104	1.06707	17.5	16.4	10.7964	9.49	0.879	4.99048	5.24	1.05	3.42411	0.767	0.224	73.4	3.67	0.05	2.78894	1.11	0.398	1.55745	3.66	2.35
4.67354	13.6	2.91	3.88211	0.955	0.246	4.04	0.202	0.05	0.623762	25.2	40.4	10.4368	4.54	0.435	0.956456	63.7	66.6	1.45522	19.5	13.4	0.611867	4.95	8.09	1.18462	1.54	1.3	1.70522	0.457	0.268	4.07035	1.62	0.398	2.47486	0.443	0.179	0.579125	1.72	2.97
30.7797	90.8	2.95	11.6429	16.3	1.4	53.6	2.68	0.05	4.91758	179	36.4	22.3729	26.4	1.18	0.977273	129	132	0.666667	12.2	18.3	3.38235	18.4	5.44	2.55844	3.94	1.54	3.40741	0.736	0.216	29.8225	25.2	0.845	3.21337	1.25	0.389	0.941772	3.72	3.95
0.900881	4.09	4.54	5.98	0.299	0.05	1.388	0.0694	0.05	1.98246	22.6	11.4	1.28254	0.867	0.676	0.992481	132	133	1.31529	41.3	31.4	0.879581	1.68	1.91	0.673103	0.976	1.45	1.89513	0.506	0.267	1.02439	0.378	0.369	1.57931	0.458	0.29	0.734967	3.3	4.49
0.837748	2.53	3.02	0.442857	1.86	4.2	0.427798	0.237	0.554	0.5024	31.4	62.5	0.61039	1.41	2.31	0.861357	292	339	0.917808	20.1	21.9	0.622115	6.47	10.4	0.666667	1.44	2.16	1.1627	0.293	0.252	2.97512	0.598	0.201	18.24	0.912	0.05	0.821293	4.32	5.26
1.56371	4.05	2.59	2.89308	4.6	1.59	3.1728	1.12	0.353	1.88321	25.8	13.7	2.19828	2.04	0.928	0.965625	309	320	0.793548	12.3	15.5	1.16049	1.88	1.62	0.943794	0.806	0.854	1.03488	0.178	0.172	1.40975	1.07	0.759	0.902098	0.645	0.715	0.94152	1.61	1.71
2.5063	9.95	3.97	1.37089	2.92	2.13	1.45833	0.175	0.12	0.492408	4.54	9.22	1.91304	2.64	1.38	0.426752	134	314	0.648208	19.9	30.7	0.677711	2.25	3.32	0.6191	0.564	0.911	0.526786	0.118	0.224	0.341603	1.79	5.24	0.532468	0.164	0.308	0.778378	1.44	1.85
0.870629	2.49	2.86	43.5074	3.25	0.0747	7.26257	0.39	0.0537	4.54783	52.3	11.5	3.15346	1.87	0.593	1.9589	286	146	0.969565	22.3	23	1.60266	8.43	5.26	1.35453	1.15	0.849	0.87372	0.256	0.293	1.625	0.39	0.24	9.86	0.493	0.05	2.05806	3.19	1.55
1.77953	11.3	6.35	0.285981	0.306	1.07	0.95057	0.05	0.0526	0.43697	7.21	16.5	1.5586	1.25	0.802	0.64455	136	211	0.703252	17.3	24.6	0.651429	3.42	5.25	0.562143	0.787	1.4	1.55255	0.517	0.333	1.99123	2.27	1.14	2.41015	2.28	0.946	0.310145	1.07	3.45
3.44262	12.6	3.66	28	1.4	0.05	3.8	0.19	0.05	4.6922	34.3	7.31	7.88462	4.92	0.624	1.05978	58.5	55.2	1.2844	14	10.9	1.70053	3.18	1.87	1.4658	0.793	0.541	0.77551	0.266	0.343	5.49563	3.77	0.686	2.67742	0.415	0.155	1.24107	1.39	1.12
19.8253	45.4	2.29	82.7489	5.9	0.0713	8.47608	0.762	0.0899	7.78287	50.9	6.54	21.5287	6.76	0.314	3.22134	163	50.6	1.33998	12.1	9.03	10.0667	6.04	0.6	4.16529	2.52	0.605	2.18797	0.291	0.133	133.086	7.16	0.0538	13.62	0.681	0.05	3.76636	4.03	1.07
0.958005	3.65	3.81	0.740323	0.918	1.24	0.290909	0.0512	0.176	0.142149	1.72	12.1	0.467105	0.355	0.76	0.468912	90.5	193	0.770053	14.4	18.7	0.520179	1.16	2.23	0.650459	0.709	1.09	0.809963	0.439	0.542	1.55152	0.256	0.165	2.21308	0.914	0.413	0.403704	0.981	2.43
0.709424	2.71	3.82	1	0.05	0.05	1	0.05	0.05	19.06	0.953	0.05	0.522175	0.365	0.699	0.357384	31.7	88.7	0.416552	6.04	14.5	0.583333	1.12	1.92	0.453571	0.254	0.56	0.813008	0.2	0.246	1	0.05	0.05	1.83632	0.718	0.391	0.323775	0.271	0.837
0.869369	3.86	4.44	0.84743	0.511	0.603	1.416	0.0708	0.05	1.60976	1.98	1.23	0.975207	1.18	1.21	0.656109	43.5	66.3	0.489865	7.25	14.8	0.775	0.992	1.28	0.72661	0.598	0.823	2.43531	0.16	0.0657	0.492929	0.244	0.495	0.761035	0.05	0.0657	0.51676	0.185	0.358
0.708561	3.89	5.49	1.52536	4.21	2.76	2.71779	0.443	0.163	1.93827	62.8	32.4	1.20833	1.45	1.2	0.995305	212	213	0.857843	17.5	20.4	1.07692	7.84	7.28	0.798817	1.35	1.69	0.790099	0.399	0.505	1.67227	0.398	0.238	1.57434	1.08	0.686	0.70405	2.26	3.21
0.751174	3.2	4.26	20.2	1.01	0.05	2.36	0.118	0.05	8.61301	50.3	5.84	1.65179	1.85	1.12	1.52033	187	123	1.16818	25.7	22	1.60729	3.97	2.47	1.44465	0.783	0.542	1.00313	0.321	0.32	0.903047	3.26	3.61	1.46043	0.406	0.278	1.44485	3.93	2.72
12.5131	23.9	1.91	1	0.05	0.05	11.44	0.572	0.05	10.5096	33	3.14	18.1701	14.1	0.776	0.845545	85.4	101	0.842697	15	17.8	2.59897	1.51	0.581	1.76471	1.08	0.612	1.92835	0.183	0.0949	40.2	2.01	0.05	17.4	0.87	0.05	0.900835	0.863	0.958
2.8	2.73	0.975	0.0225225	0.05	2.22	0.19685	0.05	0.254	0.180751	7.7	42.6	0.520611	0.682	1.31	0.50129	77.7	155	1.51351	16.8	11.1	0.947787	0.835	0.881	1.07672	0.407	0.378	0.718254	0.181	0.252	1.27568	1.18	0.925	1.13025	0.269	0.238	2.46903	2.79	1.13
1.07489	2.44	2.27	2.93578	3.2	1.09	4.864	0.304	0.0625	1.58571	33.3	21	1.39946	1.03	0.736	1.11915	263	235	0.706612	17.1	24.2	1.02994	3.44	3.34	0.615126	0.732	1.19	2.00862	0.233	0.116	3.54331	0.45	0.127	2.16384	0.766	0.354	0.78341	1.7	2.17
0.590317	3.17	5.37	26.1594	3.61	0.138	14	0.7	0.05	20.6047	44.3	2.15	2.36025	1.52	0.644	2.3217	153	65.9	0.842105	11.2	13.3	1.6677	5.37	3.22	1.39048	1.46	1.05	1.74194	0.378	0.217	0.915254	0.378	0.413	1.45669	0.555	0.381	1.53933	2.74	1.78
0.960396	9.7	10.1	2.12575	0.355	0.167	1	0.05	0.05	6.45714	11.3	1.75	1.70037	0.454	0.267	0.844	84.4	100	0.798113	8.46	10.6	1.16867	1.94	1.66	0.847673	0.601	0.709	0.805855	0.523	0.649	1	0.05	0.05	3.11024	2.37	0.762	1.87531	0.752	0.401
1.13514	4.62	4.07	5.24024	3.49	0.666	4.08524	0.393	0.0962	4.20782	40.9	9.72	2.44161	2.3	0.942	2.29462	162	70.6	1.04202	12.4	11.9	1.68362	5.96	3.54	1.2412	0.952	0.767	1.13545	0.394	0.347	1.03876	1.34	1.29	1.90969	0.867	0.454	0.981567	2.13	2.17
0.590909	2.21	3.74	0.480769	0.05	0.104	0.85034	0.05	0.0588	1.765	3.53	2	0.519149	0.488	0.94	0.268493	39.2	146	0.409767	8.81	21.5	0.422167	0.857	2.03	0.458	0.458	1	0.416216	0.231	0.555	0.82659	1.43	1.73	0.797853	0.446	0.559	0.402439	1.32	3.28
0.843137	3.01	3.57	2.70443	5.49	2.03	7.9	0.395	0.05	3.19196	14.3	4.48	1.89189	1.47	0.777	2.24348	258	115	0.700758	18.5	26.4	1.53728	8.04	5.23	1.58082	0.89	0.563	1.04365	0.263	0.252	0.601942	1.24	2.06	0.535906	0.05	0.0933	1.60377	1.7	1.06
1.02667	4.62	4.5	20.2037	11.9	0.589	29.6	1.48	0.05	34.1333	128	3.75	8.0367	4.38	0.545	5.37383	115	21.4	1.20133	10.8	8.99	4.90826	10.7	2.18	3.39869	2.6	0.765	1.23125	0.394	0.32	3.20548	1.17	0.365	0.660432	0.918	1.39	4.15873	5.24	1.26
0.804223	4.19	5.21	1	0.05	0.05	1	0.05	0.05	1	0.05	0.05	0.806931	0.489	0.606	0.563025	13.4	23.8	0.590708	2.67	4.52	0.632075	0.536	0.848	0.756233	0.273	0.361	0.84	0.105	0.125	1	0.05	0.05	10.4	0.52	0.05	0.716814	0.81	1.13
2.11834	7.16	3.38	1.856	0.0928	0.05	1	0.05	0.05	3.41367	9.49	2.78	3.10345	1.71	0.551	0.32	33.6	105	0.451795	8.81	19.5	1.25312	0.703	0.561	0.963415	0.316	0.328	0.529954	0.115	0.217	0.13218	0.0764	0.578	0.391892	0.116	0.296	0.575693	0.54	0.938
1.69829	8.95	5.27	32.6	1.63	0.05	6.36591	0.508	0.0798	4.89237	25	5.11	3.31626	2.59	0.781	1.125	144	128	0.575163	17.6	30.6	2.61165	2.69	1.03	1.29652	0.857	0.661	0.731449	0.207	0.283	1.66667	2.1	1.26	1.03164	0.75	0.727	2.11927	2.31	1.09
0.681754	4.82	7.07	0.345902	0.422	1.22	0.581395	0.05	0.086	0.747126	7.15	9.57	0.759124	0.52	0.685	0.384722	83.1	216	0.829721	26.8	32.3	0.571429	2.16	3.78	0.521688	0.445	0.853	0.512658	0.324	0.632	0.801047	1.53	1.91	0.900826	1.09	1.21	0.297659	0.89	2.99
1.27606	4.53	3.55	1	0.05	0.05	0.825083	0.05	0.0606	1.06304	7.42	6.98	0.983607	0.54	0.549	1.11813	54.9	49.1	1.42023	9.97	7.02	0.870829	0.809	0.929	0.853018	0.325	0.381	5.50157	0.351	0.0638	1.26667	0.19	0.15	1.60396	0.324	0.202	0.371552	0.431	1.16
0.789474	3.15	3.99	5.92697	2.11	0.356	1.73315	0.126	0.0727	3.39815	36.7	10.8	2.25118	1.9	0.844	1.21277	171	141	0.867347	25.5	29.4	2.80077	7.31	2.61	1.3394	1.03	0.769	1.09524	0.299	0.273	1.08824	1.11	1.02	1.45536	1.63	1.12	1.43602	3.03	2.11
19.5238	123	6.3	167.2	8.36	0.05	13.103	0.967	0.0738	1680	84	0.05	32.4291	26.3	0.811	0.62069	72	116	1.08148	14.6	13.5	10.451	9.5	0.909	5.81152	3.33	0.573	1.69295	0.408	0.241	492	24.6	0.05	5.80336	2.42	0.417	0.112281	0.192	1.71
1.09872	6.01	5.47	7.97342	2.4	0.301	5.6051	0.352	0.0628	3.43189	32.5	9.47	2.39224	2.22	0.928	1.72775	132	76.4	1.05028	18.8	17.9	1.75622	3.53	2.01	1.21246	1.09	0.899	1.824	0.456	0.25	1.3578	1.48	1.09	1.01562	1.3	1.28	1.22742	3.67	2.99
0.792023	2.78	3.51	2.14286	5.25	2.45	3.68511	0.866	0.235	2.3908	62.4	26.1	2.25472	2.39	1.06	1.27007	174	137	0.973822	18.6	19.1	1.26021	10.8	8.57	1.27465	1.81	1.42	1.07174	0.493	0.46	1.02655	1.16	1.13	3.08682	0.96	0.311	1.21866	4.18	3.43
2.35632	12.3	5.22	1.60177	1.81	1.13	1.92973	0.357	0.185	1.40933	27.2	19.3	1.5	1.62	1.08	0.930328	227	244	0.966245	22.9	23.7	0.950588	4.04	4.25	0.841463	1.38	1.64	0.615925	0.263	0.427	1.58647	2.11	1.33	0.705548	0.496	0.703	0.912114	3.84	4.21
0.819298	4.67	5.7	4.73684	2.7	0.57	9.84	0.492	0.05	3.28144	5.48	1.67	2.19363	1.79	0.816	2.88828	212	73.4	0.869919	21.4	24.6	1.72	2.15	1.25	1.57895	0.63	0.399	0.798942	0.151	0.189	0.315033	0.482	1.53	0.142947	0.0679	0.475	2.03833	1.17	0.574
1.35831	5.8	4.27	1.62429	1.15	0.708	1.69355	0.126	0.0744	1.875	2.55	1.36	2.47706	2.16	0.872	0.366337	37	101	0.328	5.74	17.5	0.959677	1.19	1.24	0.702997	0.258	0.367	0.491228	0.056	0.114	0.911392	1.44	1.58	2.87958	1.65	0.573	0.18785	0.201	1.07
0.796703	1.45	1.82	63.8	3.19	0.05	4.72	0.236	0.05	14.6868	68	4.63	3.7433	0.977	0.261	2.07619	218	105	1.19898	23.5	19.6	3.03084	6.88	2.27	1.75467	0.658	0.375	2.03704	0.33	0.162	1.11337	0.766	0.688	1.70642	0.558	0.327	1.4581	2.61	1.79
1.14592	8.01	6.99	1	0.05	0.05	1	0.05	0.05	4.59384	16.4	3.57	1.77914	1.16	0.652	0.986301	144	146	1.04474	39.7	38	1.20623	3.1	2.57	0.845045	0.938	1.11	1.22796	0.571	0.465	20.9839	2.09	0.0996	2.29358	1.25	0.545	0.868132	1.58	1.82
1.01242	1.63	1.61	3.55731	1.8	0.506	4.46	0.223	0.05	2.61776	6.78	2.59	3.0572	1.55	0.507	1.81879	271	149	0.788961	24.3	30.8	1.99281	2.77	1.39	1.41319	1.05	0.743	2.58706	0.156	0.0603	0.525	0.21	0.4	10.0729	0.691	0.0686	1.7422	1.73	0.993
1.78125	4.56	2.56	1	0.05	0.05	1	0.05	0.05	1.9084	7.5	3.93	1.24786	0.584	0.468	0.850202	21	24.7	1.46507	6.71	4.58	1.71859	0.684	0.398	0.765896	0.265	0.346	1.66929	0.212	0.127	2.34	0.117	0.05	3.22404	1.18	0.366	0.744565	0.411	0.552
0.857143	2.16	2.52	1	0.05	0.05	0.859107	0.05	0.0582	0.45	5.67	12.6	0.719033	0.476	0.662	0.360606	23.8	66	0.531915	10	18.8	0.453125	1.45	3.2	0.309677	0.384	1.24	0.798578	0.337	0.422	2.63816	0.401	0.152	0.974555	0.766	0.786	0.292969	1.5	5.12
0.721311	2.64	3.66	11.0596	5.01	0.453	11.56	0.578	0.05	4.04464	45.3	11.2	1.82018	1.66	0.912	1.79286	251	140	0.760638	14.3	18.8	1.66833	6.69	4.01	1.26144	1.93	1.53	1.9697	0.65	0.33	1.07769	0.43	0.399	2.47807	1.13	0.456	0.772222	2.78	3.6
28.169	160	5.68	19.8198	15.4	0.777	13.5329	2.26	0.167	9.13793	159	17.4	42.9658	33.9	0.789	0.526111	94.7	180	0.39801	8	20.1	5.37994	17.7	3.29	4.31934	4.22	0.977	2.34184	0.459	0.196	27.0655	19	0.702	1.82759	2.65	1.45	0.245701	0.543	2.21
1.79758	11.9	6.62	3.71642	4.98	1.34	6.53774	0.693	0.106	2.08809	12.8	6.13	3.24779	7.34	2.26	1.21014	167	138	0.790419	13.2	16.7	1.58247	3.07	1.94	1.15648	0.776	0.671	0.491333	0.0737	0.15	2.04317	2.84	1.39	12.233	1.26	0.103	1.11315	0.728	0.654
1.55862	11.3	7.25	2.57895	0.784	0.304	1.824	0.0912	0.05	1.18993	10.4	8.74	1.73962	1.55	0.891	1.10212	109	98.9	0.416	10.4	25	0.741333	2.78	3.75	0.72451	0.739	1.02	0.834	0.417	0.5	1.69375	2.71	1.6	1.99029	1.23	0.618	0.784091	1.38	1.76
1.12963	4.88	4.32	1	0.05	0.05	1	0.05	0.05	52	2.6	0.05	1.35732	0.547	0.403	1.33557	39.8	29.8	1.56006	9.61	6.16	1.3121	1.03	0.785	1.06015	0.423	0.399	1.37004	0.311	0.227	1	0.05	0.05	7.3271	0.784	0.107	1.50249	0.604	0.402
2.89091	15.9	5.5	10.0575	3.5	0.348	16.3564	0.826	0.0505	414	20.7	0.05	5.6701	4.95	0.873	3.48958	201	57.6	1.00763	13.2	13.1	2.21875	2.84	1.28	1.80952	1.14	0.63	2.13636	0.376	0.176	6.26087	2.16	0.345	1.595	0.319	0.2	2.48477	2.04	0.821
0.910042	4.35	4.78	15.0233	6.46	0.43	14.0751	0.974	0.0692	12.7719	72.8	5.7	6.0979	4.36	0.715	2.71429	437	161	1.68452	28.3	16.8	1.95876	3.8	1.94	1.36607	1.53	1.12	2	0.43	0.215	1.91375	0.71	0.371	1.13376	1.78	1.57	1.30909	2.16	1.65
1.28947	6.37	4.94	22.0648	10.9	0.494	28.1619	1.67	0.0593	32.3457	131	4.05	6.11987	3.88	0.634	3.14374	304	96.7	1.4	27.3	19.5	3.97661	13.6	3.42	2.8921	2.6	0.899	1.36961	0.604	0.441	4.1	1.64	0.4	3.06326	0.276	0.0901	2.42276	5.96	2.46
1.06538	2.77	2.6	20.4	1.02	0.05	1.65686	0.169	0.102	2.49725	22.7	9.09	1.2	1.68	1.4	1.54264	199	129	1.02137	23.9	23.4	1.96618	4.07	2.07	1.26316	0.888	0.703	1.39301	0.319	0.229	1	0.05	0.05	14.32	0.716	0.05	2.19728	3.23	1.47
0.939314	3.56	3.79	1.06509	0.18	0.169	1.30246	0.0689	0.0529	5.04405	22.9	4.54	1.04496	0.86	0.823	0.392558	84.4	215	0.631443	24.5	38.8	1.17937	2.63	2.23	1.20042	1.15	0.958	0.969697	0.384	0.396	1.32143	0.111	0.084	12.9043	0.782	0.0606	0.590426	2.22	3.76
0.758373	3.17	4.18	19.82	0.991	0.05	1.884	0.0942	0.05	17.013	26.2	1.54	1.49948	1.45	0.967	11.3103	492	43.5	2.57511	24	9.32	1.59804	1.63	1.02	1.27612	0.855	0.67	1.27513	0.241	0.189	0.683962	1.45	2.12	1.04425	0.236	0.226	3.85714	3.78	0.98
0.888502	2.55	2.87	80.8	4.04	0.05	6.7	0.335	0.05	24.4604	102	4.17	5.28351	2.05	0.388	3.17117	352	111	1.05936	23.2	21.9	4.09922	15.7	3.83	2.9703	3	1.01	1.2963	0.525	0.405	1.38532	1.51	1.09	2.44813	1.18	0.482	3.04301	8.49	2.79
1.09005	2.3	2.11	1.61486	2.39	1.48	3.32759	0.386	0.116	2.71429	8.36	3.08	2.59483	3.01	1.16	1.22222	308	252	1.11062	25.1	22.6	0.901734	1.56	1.73	1.13333	1.02	0.9	0.322105	0.0918	0.285	4.12903	3.84	0.93	1	0.05	0.05	1.14286	2.48	2.17
1.5819	7.34	4.64	1.51266	2.39	1.58	1.77419	0.275	0.155	2.15451	5.02	2.33	2.26515	2.99	1.32	1.02123	101	98.9	0.872263	23.9	27.4	1.02767	2.6	2.53	0.872642	0.925	1.06	1.23041	0.267	0.217	0.385606	0.509	1.32	0.194553	0.05	0.257	1.03581	0.752	0.726
0.591376	2.88	4.87	1.77094	1.67	0.943	2.35832	0.129	0.0547	2.09296	7.43	3.55	1.06852	0.998	0.934	1.12	196	175	0.594595	15.4	25.9	0.831395	2.86	3.44	0.652475	0.659	1.01	1.69048	0.213	0.126	0.891089	0.9	1.01	0.528	0.33	0.625	0.768116	1.59	2.07
0.99635	2.73	2.74	23.2	5.8	0.25	15.64	0.782	0.05	112.821	48.4	0.429	6.24041	2.44	0.391	1.9802	200	101	1	22.7	22.7	2.32117	3.18	1.37	1.56202	1.02	0.653	1.63291	0.258	0.158	1	0.05	0.05	4.24	0.212	0.05	1.71223	2.38	1.39
1.10891	2.24	2.02	3.01342	4.49	1.49	9.12	1.14	0.125	5.44041	10.5	1.93	5.29326	3.61	0.682	1.48168	283	191	0.864469	23.6	27.3	1.83036	2.05	1.12	1.48544	0.612	0.412	1.27586	0.148	0.116	1.57504	1.06	0.673	1.09804	1.12	1.02	1.9479	1.72	0.883
0.529532	2.6	4.91	0.764706	2.34	3.06	0.341317	0.171	0.501	0.75945	22.1	29.1	0.529323	0.704	1.33	0.665972	95.9	144	0.761194	10.2	13.4	0.695931	3.25	4.67	0.513223	0.621	1.21	1.13141	0.353	0.312	1.21429	0.629	0.518	7.42857	1.04	0.14	0.542857	0.646	1.19
0.754335	2.61	3.46	2.58503	1.52	0.588	5.26786	0.295	0.056	2.88462	28.5	9.88	1.81047	1.28	0.707	1.55729	299	192	0.858369	20	23.3	1.30078	3.33	2.56	0.939665	0.841	0.895	0.977444	0.39	0.399	0.141643	0.05	0.353	2.46491	0.562	0.228	1.0027	3.72	3.71
0.826162	4.8	5.81	7.80048	6.49	0.832	28.6	1.43	0.05	106.095	55.7	0.525	4.18129	2.86	0.684	1.28155	132	103	0.558659	10	17.9	2.7417	7.43	2.71	1.53153	1.53	0.999	1.33696	0.492	0.368	0.967742	0.6	0.62	2.15447	1.06	0.492	1.54615	2.01	1.3
0.912351	2.29	2.51	7.66	0.383	0.05	0.970968	0.0602	0.062	0.0883019	0.234	2.65	1.2533	0.475	0.379	2.38683	116	48.6	2.25806	18.2	8.06	0.928144	1.55	1.67	0.954649	0.421	0.441	0.904382	0.227	0.251	0.340136	0.05	0.147	0.847247	0.477	0.563	0.899371	0.858	0.954
1.14062	2.92	2.56	15.32	0.766	0.05	0.577326	0.0993	0.172	5.66038	24	4.24	1.93971	0.933	0.481	2.52315	109	43.2	1.11953	9.46	8.45	1.84459	2.73	1.48	1.35648	0.586	0.432	1.63934	0.2	0.122	2.31441	1.06	0.458	9.18	0.459	0.05	1.05294	1.79	1.7
1.07865	3.84	3.56	16.2254	5.76	0.355	19.48	0.974	0.05	43.5484	54	1.24	5.47215	2.26	0.413	3.20588	218	68	0.981013	15.5	15.8	3.10345	12.6	4.06	2	2.38	1.19	1.51546	0.588	0.388	1.86262	0.583	0.313	0.732558	0.252	0.344	2.08163	6.12	2.94
0.7	1.96	2.8	4.7995	3.83	0.798	3.40042	0.321	0.0944	5.70926	48.7	8.53	3.47181	1.17	0.337	1.41748	146	103	0.727273	11.2	15.4	1.82418	6.64	3.64	1.214	0.607	0.5	1.35083	0.489	0.362	1.7806	1.12	0.629	1.68276	1.22	0.725	1.09479	2.31	2.11
0.948407	6.25	6.59	9.61749	3.52	0.366	5.2695	0.743	0.141	6.4512	50.9	7.89	2.82692	2.94	1.04	3.74118	159	42.5	1.51376	16.5	10.9	4.69892	8.74	1.86	2.69042	2.19	0.814	1.29863	0.474	0.365	1.86607	2.09	1.12	0.864899	0.685	0.792	2.70536	6.06	2.24
1.05628	2.44	2.31	6.41192	4.95	0.772	14.24	0.712	0.05	4.58462	14.9	3.25	4.7451	2.42	0.51	2.00746	269	134	0.869565	20	23	1.82933	6.86	3.75	1.54822	1.22	0.788	1.05833	0.127	0.12	1.38397	0.984	0.711	0.337288	0.199	0.59	1.45	1.74	1.2
1.01404	3.61	3.56	15.7554	2.19	0.139	8.74	0.437	0.05	4.41558	23.8	5.39	3.73429	2.08	0.557	1.5873	200	126	0.986364	21.7	22	2.34426	4.29	1.83	1.85736	1.25	0.673	1.82576	0.241	0.132	0.746269	0.7	0.938	1.8231	1.01	0.554	1.23102	3.73	3.03
0.870432	2.62	3.01	1.70205	0.994	0.584	1.18688	0.0832	0.0701	1.54922	29.9	19.3	1.13861	1.15	1.01	1.0229	134	131	0.974138	11.3	11.6	0.987715	4.02	4.07	0.657237	0.999	1.52	2.14839	0.333	0.155	1.09845	2.12	1.93	4.23776	0.606	0.143	0.701087	2.58	3.68
3.62117	13	3.59	16.52	0.826	0.05	4.26	0.213	0.05	392	19.6	0.05	6.67832	3.82	0.572	0.529675	47.3	89.3	0.873992	8.67	9.92	2.91005	1.1	0.378	1.45125	0.521	0.359	1.01754	0.174	0.171	0.803727	0.0647	0.0805	1.9604	0.792	0.404	0.233117	0.359	1.54
0.551601	3.1	5.62	1.21672	0.786	0.646	1	0.05	0.05	1.09375	2.8	2.56	0.569828	0.661	1.16	1.11111	170	153	0.866337	17.5	20.2	0.883721	1.14	1.29	0.538194	0.31	0.576	2.22	0.111	0.05	3.11672	0.988	0.317	2.91829	1.5	0.514	0.968707	0.712	0.735
0.746781	1.74	2.33	1	0.05	0.05	1.014	0.0507	0.05	0.620915	1.9	3.06	0.829268	0.374	0.451	0.448529	24.4	54.4	0.422222	6.46	15.3	0.494079	0.751	1.52	0.486	0.243	0.5	0.789773	0.278	0.352	0.665521	0.581	0.873	4.30201	0.641	0.149	0.27665	0.545	1.97
4.15	16.6	4	10.2698	6.09	0.593	8.88	0.444	0.05	5.62319	19.4	3.45	8.45609	5.97	0.706	1.52846	188	123	0.826291	17.6	21.3	2.25253	6.69	2.97	1.28463	1.02	0.794	1.20574	0.252	0.209	0.894472	1.78	1.99	1	0.05	0.05	1.09434	1.74	1.59
0.907258	2.25	2.48	1	0.05	0.05	0.624	0.078	0.125	1.47806	9.43	6.38	0.961589	0.726	0.755	1.24539	67.5	54.2	1.14951	5.92	5.15	1.09486	0.277	0.253	0.829787	0.195	0.235	1.58491	0.126	0.0795	1	0.05	0.05	2.27513	0.43	0.189	1.87589	0.529	0.282
0.856427	5.13	5.99	2.79832	3.33	1.19	3.35484	0.416	0.124	3.7807	43.1	11.4	1.46154	1.52	1.04	1.975	237	120	0.833333	19.5	23.4	1.86697	4.07	2.18	1.24105	1.04	0.838	2.65934	0.484	0.182	4.46524	0.835	0.187	0.564331	0.443	0.785	1.02381	1.29	1.26
2.13365	8.94	4.19	3.82353	1.04	0.272	1.784	0.0892	0.05	2.15789	24.6	11.4	2.80846	2.39	0.851	0.488764	17.4	35.6	0.575806	7.14	12.4	0.977974	2.22	2.27	0.712395	0.592	0.831	1.18575	0.466	0.393	1.5	3.36	2.24	3.96279	0.852	0.215	0.554945	1.01	1.82
2.24312	9.78	4.36	4.46491	5.09	1.14	2.24444	0.202	0.09	9.24242	18.3	1.98	3.97924	2.3	0.578	2.48304	183	73.7	0.795455	21	26.4	2.85036	12	4.21	1.66895	1.22	0.731	1.5	0.285	0.19	5.69903	5.87	1.03	0.119598	0.0952	0.796	1.85385	2.41	1.3
0.746606	3.3	4.42	12.1022	6.16	0.509	11.5873	1.46	0.126	4.23077	29.7	7.02	3.25826	2.17	0.666	1.31364	289	220	0.752101	17.9	23.8	1.3617	1.92	1.41	1.32853	0.922	0.694	1.14388	0.318	0.278	0.597046	0.283	0.474	0.453317	0.369	0.814	1.05392	2.15	2.04
0.807899	4.5	5.57	1	0.05	0.05	1.134	0.0567	0.05	1	0.05	0.05	0.745283	0.395	0.53	0.519802	21	40.4	0.618523	5.61	9.07	0.80814	1.39	1.72	0.483099	0.343	0.71	0.78821	0.361	0.458	0.899563	2.06	2.29	2.00988	1.22	0.607	0.558252	0.575	1.03
5.76208	15.5	2.69	6.65568	4.04	0.607	12.9664	0.695	0.0536	3.21101	10.5	3.27	7.28729	7.28	0.999	1.32749	227	171	0.860759	20.4	23.7	1.73913	3.2	1.84	1.51885	1.37	0.902	1.00813	0.124	0.123	1.33952	1.01	0.754	0.131926	0.05	0.379	1.03704	2.8	2.7
0.838298	3.94	4.7	1.95668	5.42	2.77	3.63184	0.73	0.201	2.06734	61.4	29.7	1.82075	1.93	1.06	1.28302	136	106	0.922581	14.3	15.5	1.15152	8.36	7.26	1.09146	1.79	1.64	1.86217	0.635	0.341	0.799099	0.887	1.11	1.15888	1.24	1.07	0.87067	3.77	4.33
1.01389	5.11	5.04	3.27869	1.8	0.549	7.37113	0.572	0.0776	1.92105	21.9	11.4	2.06452	2.56	1.24	2.18796	149	68.1	0.833333	14	16.8	1.96175	3.59	1.83	1.76471	1.59	0.901	1.20846	0.4	0.331	0.75983	0.715	0.941	0.88992	0.671	0.754	1.73839	7.11	4.09
0.927711	3.08	3.32	37.4	1.87	0.05	6.76	0.338	0.05	6.89796	33.8	4.9	3.09278	1.2	0.388	1.33898	158	118	0.714286	16	22.4	2.88525	3.52	1.22	1.8552	1.23	0.663	1.14504	0.3	0.262	0.940086	0.659	0.701	0.290286	0.254	0.875	2.17683	3.57	1.64
3.89105	10	2.57	6.59898	1.3	0.197	7.22	0.361	0.05	1.18557	23	19.4	8.36879	5.9	0.705	0.679808	70.7	104	1.18584	13.4	11.3	0.673973	2.46	3.65	0.941791	0.631	0.67	0.797333	0.299	0.375	1	0.05	0.05	1.14612	0.251	0.219	1.01379	1.47	1.45
0.747475	2.96	3.96	2.08525	1.81	0.868	9.12	0.456	0.05	1.38824	23.6	17	1.58184	1.15	0.727	1.21739	196	161	0.583333	16.1	27.6	0.959488	4.5	4.69	0.830841	0.889	1.07	0.837782	0.408	0.487	0.748077	0.778	1.04	0.792049	0.777	0.981	0.790984	1.93	2.44
1.30939	4.74	3.62	1	0.05	0.05	1	0.05	0.05	1	15	15	1.59434	1.69	1.06	0.653175	82.3	126	1.0122	24.9	24.6	0.836257	1.43	1.71	0.793729	0.481	0.606	1.2952	0.351	0.271	1.54467	0.536	0.347	0.443195	0.0749	0.169	0.36875	0.472	1.28
0.646582	5.58	8.63	12.3841	3.74	0.302	2.1407	0.426	0.199	5.07085	50.1	9.88	1.4459	1.43	0.989	0.876068	205	234	0.458716	15	32.7	1.6158	5.93	3.67	0.737069	0.855	1.16	1.03704	0.308	0.297	1.05882	2.16	2.04	3.70647	0.745	0.201	0.840816	2.06	2.45
0.61186	2.27	3.71	32.6	1.63	0.05	2.63964	0.293	0.111	9.73684	37	3.8	2.07317	1.02	0.492	1.41	141	100	0.594203	12.3	20.7	2.72358	6.7	2.46	1.40302	0.651	0.464	0.579832	0.207	0.357	0.649524	0.682	1.05	1	0.05	0.05	3.69347	1.47	0.398
0.889197	3.21	3.61	1.125	1.8	1.6	1.82229	0.121	0.0664	0.920635	6.38	6.93	1.10219	1.51	1.37	0.756757	168	222	0.748954	17.9	23.9	1.27982	2.79	2.18	0.753358	0.617	0.819	1.15873	0.146	0.126	1.8629	2.31	1.24	2.34194	0.363	0.155	0.677852	1.01	1.49
0.99811	5.28	5.29	1	0.05	0.05	1.07	0.0535	0.05	1.48396	11.1	7.48	1.02222	0.414	0.405	0.586605	50.8	86.6	0.822523	9.13	11.1	0.818966	0.95	1.16	0.855956	0.309	0.361	1.46774	0.273	0.186	1.24576	2.94	2.36	1.29722	0.886	0.683	0.36381	0.382	1.05
0.569579	3.52	6.18	2.54615	0.662	0.26	1.56637	0.177	0.113	1.58621	18.4	11.6	0.841739	0.968	1.15	0.81875	131	160	0.708696	16.3	23	0.855932	2.02	2.36	0.676313	0.631	0.933	0.895899	0.284	0.317	1.63216	0.741	0.454	0.722444	0.544	0.753	0.8875	1.42	1.6
0.707317	4.06	5.74	2.92593	3.16	1.08	6.08414	0.376	0.0618	1.26222	28.4	22.5	1.11902	1.1	0.983	1.14286	152	133	0.6621	14.5	21.9	0.975258	4.73	4.85	0.772897	0.827	1.07	1.11009	0.242	0.218	0.980198	1.98	2.02	1.99115	2.25	1.13	0.636076	2.01	3.16
9.64384	35.2	3.65	3.02597	4.66	1.54	4.13423	0.616	0.149	3.83537	62.9	16.4	7.04897	5.47	0.776	1.50847	178	118	0.985401	13.5	13.7	2.24714	9.82	4.37	1.32468	2.04	1.54	1.4125	0.452	0.32	5.12782	6.82	1.33	1.96429	1.1	0.56	1.31674	2.91	2.21
0.970516	3.95	4.07	22.1622	1.64	0.074	5.03618	0.348	0.0691	5.44741	34.7	6.37	3.34951	2.07	0.618	1.57265	184	117	0.718919	13.3	18.5	1.77714	3.11	1.75	1.10185	1.19	1.08	1.23297	0.344	0.279	1.38889	1.15	0.828	1.31179	0.69	0.526	1.26712	1.85	1.46
0.893048	1.67	1.87	0.530035	1.5	2.83	0.348101	0.11	0.316	0.517857	5.8	11.2	0.45933	0.96	2.09	0.770833	185	240	0.534137	13.3	24.9	0.492174	2.83	5.75	0.355333	0.533	1.5	1.43814	0.279	0.194	25	1.25	0.05	11.28	0.564	0.05	0.524823	1.48	2.82
0.768089	4.14	5.39	7.1295	9.91	1.39	4.6395	1.48	0.319	5.90598	69.1	11.7	1.54198	2.02	1.31	1.55531	142	91.3	0.773723	10.6	13.7	2	5.28	2.64	1.29754	1.16	0.894	1.11699	0.401	0.359	1.356	0.678	0.5	2.625	0.672	0.256	1.03448	1.8	1.74
0.59824	4.08	6.82	16.715	3.46	0.207	4.32	0.216	0.05	4.76562	12.2	2.56	3.95062	1.28	0.324	1.29375	207	160	0.820652	30.2	36.8	2.07836	5.57	2.68	1.03023	0.886	0.86	0.740864	0.223	0.301	0.945619	3.13	3.31	0.0563063	0.05	0.888	1.14634	3.29	2.87
6.60156	16.9	2.56	16.129	2	0.124	2.29121	0.417	0.182	3.12712	36.9	11.8	5.64838	4.53	0.802	1.49091	164	110	1.075	17.2	16	1.77072	6.41	3.62	1.43182	1.26	0.88	1.58268	0.402	0.254	7.80997	6.74	0.863	0.513875	0.05	0.0973	1.42857	2.5	1.75
1.01136	4.45	4.4	8.90977	2.37	0.266	3.23226	0.501	0.155	8.02532	63.4	7.9	2.95019	2.31	0.783	1.39706	190	136	1.12422	18.1	16.1	2.28631	5.51	2.41	1.52632	2.03	1.33	2.10132	0.477	0.227	0.72233	0.372	0.515	0.340564	0.314	0.922	1.21239	2.74	2.26
12.0213	56.5	4.7	62.0645	9.62	0.155	17.715	1.38	0.0779	9.61938	83.4	8.67	22.8137	12	0.526	3.2549	166	51	1.18085	11.1	9.4	8.40816	8.24	0.98	6.32432	2.34	0.37	1.51111	0.34	0.225	46	9.89	0.215	1.00775	1.3	1.29	1.89189	1.82	0.962
0.602881	2.93	4.86	0.421379	0.0611	0.145	1.20232	0.0725	0.0603	0.730769	4.56	6.24	0.582456	0.664	1.14	0.306488	27.4	89.4	0.47076	8.05	17.1	0.556897	0.969	1.74	0.309623	0.296	0.956	0.724432	0.255	0.352	7.73399	0.471	0.0609	0.739566	0.443	0.599	0.384874	0.458	1.19
0.791594	4.52	5.71	2.8145	2.64	0.938	4.54	0.227	0.05	2.17572	6.81	3.13	1.68339	1.51	0.897	1.97	197	100	0.778894	15.5	19.9	1.06542	2.28	2.14	0.897084	0.523	0.583	0.995671	0.23	0.231	0.243072	0.0807	0.332	2.55769	0.266	0.104	1.34951	1.39	1.03
0.772257	3.73	4.83	5.01626	6.17	1.23	6.76	0.338	0.05	8.24138	23.9	2.9	2.11435	1.96	0.927	1.69167	203	120	0.635628	15.7	24.7	1.99761	8.35	4.18	1.43093	0.953	0.666	0.91358	0.148	0.162	0.874396	1.81	2.07	25.6	1.28	0.05	1.13793	1.98	1.74
0.851216	5.95	6.99	0.199203	0.05	0.251	1	0.05	0.05	2.82979	5.32	1.88	0.996983	0.661	0.663	0.543046	16.4	30.2	0.78125	6.5	8.32	0.788079	1.19	1.51	0.691275	0.412	0.596	0.822148	0.245	0.298	0.721667	0.866	1.2	0.867412	0.543	0.626	0.356705	0.931	2.61
2.95259	6.85	2.32	1.96302	1.38	0.703	2.35988	0.16	0.0678	2.03472	29.3	14.4	3.78651	3.76	0.993	0.537143	188	350	0.871795	37.4	42.9	1.424	3.56	2.5	1.36667	1.23	0.9	1.23597	0.749	0.606	3.6	0.18	0.05	1.878	0.0939	0.05	1.27523	4.17	3.27
0.887372	2.6	2.93	1	0.05	0.05	0.586022	0.109	0.186	1.04566	4.58	4.38	0.542759	0.787	1.45	0.809886	213	263	1.07722	27.9	25.9	0.578358	0.465	0.804	0.695096	0.326	0.469	0.948	0.237	0.25	5.24	0.262	0.05	4.56	0.228	0.05	0.316724	0.928	2.93
0.762105	3.62	4.75	1.07547	0.342	0.318	0.970874	0.05	0.0515	2.5641	23	8.97	1.0081	0.747	0.741	0.308844	45.4	147	0.618667	9.28	15	1.24885	2.71	2.17	0.730129	0.395	0.541	0.587258	0.212	0.361	0.842553	1.98	2.35	1.52212	0.688	0.452	0.818182	1.44	1.76
0.812636	3.73	4.59	1.20472	1.53	1.27	1.97724	0.139	0.0703	1.01287	5.51	5.44	0.992	1.24	1.25	1.03597	288	278	0.691358	22.4	32.4	0.825328	1.89	2.29	0.60446	0.515	0.852	1.24516	0.193	0.155	0.900621	1.45	1.61	0.218966	0.381	1.74	0.897059	1.22	1.36
0.907407	2.45	2.7	13.4375	6.45	0.48	16.8044	1.22	0.0726	4.69291	59.6	12.7	5	2.7	0.54	1.92079	194	101	0.805687	17	21.1	1.40719	4.7	3.34	1.17026	0.976	0.834	1.68182	0.333	0.198	1.15904	0.962	0.83	1.24679	0.874	0.701	1.00631	3.19	3.17
0.911616	3.61	3.96	1.46853	0.21	0.143	1.20867	0.106	0.0877	0.885714	1.24	1.4	0.962963	1.04	1.08	0.733509	55.6	75.8	0.922481	11.9	12.9	0.891753	1.73	1.94	0.694215	0.42	0.605	0.890071	0.251	0.282	1.186	0.0593	0.05	1.11847	0.321	0.287	0.586735	1.15	1.96
1.26702	4.84	3.82	1.02949	0.384	0.373	0.907441	0.05	0.0551	1.47436	11.5	7.8	1.8232	1.32	0.724	0.730539	122	167	0.869048	21.9	25.2	0.852174	1.96	2.3	0.748853	0.653	0.872	1.52308	0.198	0.13	1.00674	0.0896	0.089	3.36929	0.812	0.241	1.09497	0.957	0.874
0.616893	4.09	6.63	0.518072	0.129	0.249	0.584	0.0584	0.1	1.96904	6.36	3.23	0.746565	0.489	0.655	0.803738	172	214	0.695853	15.1	21.7	0.924658	1.35	1.46	0.739024	0.303	0.41	0.824176	0.3	0.364	0.0660693	0.0553	0.837	1.30588	1.11	0.85	1.10559	1.78	1.61
4.42623	16.2	3.66	13.4483	3.51	0.261	7.02	0.351	0.05	6.90991	7.67	1.11	8.24324	4.88	0.592	1.86761	158	84.6	0.619632	10.1	16.3	3.4573	2.51	0.726	1.67797	0.693	0.413	1.90736	0.14	0.0734	2.44589	1.13	0.462	0.329545	0.58	1.76	1.74903	0.906	0.518
0.887417	2.68	3.02	15.7904	0.919	0.0582	3.08249	0.213	0.0691	1.81208	27	14.9	1.25	1.17	0.936	1.42424	235	165	0.797571	19.7	24.7	1.2621	3.13	2.48	0.818333	0.982	1.2	1.36864	0.323	0.236	0.905455	0.996	1.1	1.44879	0.778	0.537	1.03754	3.04	2.93
2.00901	6.69	3.33	5.24	0.262	0.05	1.374	0.0687	0.05	0.0274725	0.05	1.82	2.31933	0.552	0.238	2.2332	113	50.6	2.40858	19.1	7.93	2.44306	1.18	0.483	1.8609	0.495	0.266	1.81148	0.221	0.122	0.420168	0.05	0.119	1.9156	0.749	0.391	1.00917	1.1	1.09
1.70779	5.26	3.08	6.03376	2.86	0.474	2.32	0.116	0.05	3.82	9.55	2.5	2.35123	1.62	0.689	1.26619	176	139	0.761134	18.8	24.7	1.36823	3.79	2.77	1.3227	0.705	0.533	0.928826	0.261	0.281	0.741379	1.29	1.74	1	0.05	0.05	1.32456	1.51	1.14
2.16931	12.3	5.67	5.73577	5.34	0.931	3.17857	0.534	0.168	7.25616	67.7	9.33	5.15831	3.91	0.758	2.96729	254	85.6	1.30612	25.6	19.6	3.64621	10.1	2.77	2.3416	1.7	0.726	1.22485	0.414	0.338	3.59797	2.13	0.592	1.86069	0.975	0.524	1.77674	3.82	2.15
0.469307	2.37	5.05	6.91395	2.33	0.337	8.54354	0.569	0.0666	3.88724	13.1	3.37	1.7032	1.01	0.593	0.93578	102	109	0.363483	6.47	17.8	1.10345	1.6	1.45	0.9381	0.879	0.937	1.01587	0.256	0.252	0.980861	0.205	0.209	0.341429	0.478	1.4	1.3125	1.89	1.44
0.694079	2.11	3.04	0.128866	0.05	0.388	0.996016	0.05	0.0502	0.0749524	0.787	10.5	0.505747	0.308	0.609	0.188571	33	175	0.242165	8.5	35.1	0.312446	0.728	2.33	0.235374	0.173	0.735	0.577778	0.26	0.45	1	0.05	0.05	10.96	0.548	0.05	0.117409	0.29	2.47
0.965278	4.17	4.32	73.8	3.69	0.05	7.65568	0.627	0.0819	115.842	117	1.01	5.83607	7.12	1.22	2.20833	265	120	1.23148	13.3	10.8	7.61099	3.6	0.473	2.89855	1.4	0.483	1.41667	0.221	0.156	1.73684	2.31	1.33	0.491484	0.202	0.411	2.2716	3.68	1.62
0.876712	2.56	2.92	37.8869	3.55	0.0937	7.32	0.366	0.05	6.40327	47	7.34	2.46356	1.69	0.686	1.33962	213	159	0.69279	22.1	31.9	1.61173	5.77	3.58	1.24038	1.29	1.04	0.844203	0.233	0.276	3.43789	0.274	0.0797	0.442043	0.225	0.509	0.885559	3.25	3.67
0.705463	2.97	4.21	3.76978	5.24	1.39	11.36	0.568	0.05	3.39241	13.4	3.95	2.07438	2.51	1.21	2.30543	157	68.1	0.729167	14	19.2	1.40741	3.42	2.43	1.13	0.678	0.6	1.84039	0.113	0.0614	0.367837	0.199	0.541	1.35678	0.27	0.199	1.17083	0.843	0.72
0.868421	4.29	4.94	5.48048	3.65	0.666	7.78497	0.601	0.0772	4.9802	50.3	10.1	4.73799	2.17	0.458	2.26316	258	114	0.949541	20.7	21.8	1.92593	5.72	2.97	1.24528	1.32	1.06	1.41192	0.545	0.386	1.10156	1.41	1.28	1.4511	1.38	0.951	1.30303	2.58	1.98
0.73625	5.89	8	1.22875	0.983	0.8	1	0.05	0.05	0.671756	3.52	5.24	0.795082	0.582	0.732	0.558739	39	69.8	0.556643	7.96	14.3	0.578397	1.66	2.87	0.43535	0.367	0.843	1.44928	0.5	0.345	1.22115	1.27	1.04	1.82631	1.43	0.783	0.203822	0.16	0.785
0.701671	2.94	4.19	13.06	0.653	0.05	1.85507	0.384	0.207	3.02048	17.7	5.86	1.96407	1.64	0.835	1.53383	102	66.5	0.56732	8.68	15.3	1.26904	1.25	0.985	0.955882	0.845	0.884	1.51477	0.359	0.237	1.46721	1.79	1.22	1.99627	1.07	0.536	0.843972	1.19	1.41
5.49533	29.4	5.35	24.8	1.24	0.05	2.64	0.132	0.05	814	40.7	0.05	14.0248	7.91	0.564	0.690435	79.4	115	0.933824	12.7	13.6	2.15569	3.6	1.67	1.66071	0.93	0.56	1.66923	0.217	0.13	132.8	6.64	0.05	1.63111	0.734	0.45	1.19802	2.42	2.02
0.546392	1.59	2.91	2.12304	1.76	0.829	4.46	0.223	0.05	4.18584	4.73	1.13	3.56021	2.72	0.764	1.65217	228	138	0.666667	16.4	24.6	1.63952	1.51	0.921	1.41788	0.777	0.548	0.93662	0.133	0.142	2.27542	0.537	0.236	0.406504	0.05	0.123	1.66667	0.86	0.516
0.724816	2.95	4.07	1	0.05	0.05	0.764526	0.05	0.0654	16.0849	3.41	0.212	0.757292	0.727	0.96	0.611176	52.5	85.9	0.779006	14.1	18.1	0.789649	0.473	0.599	0.747692	0.243	0.325	1.19898	0.235	0.196	1.466	0.0733	0.05	2.81203	0.748	0.266	0.920455	1.62	1.76
0.944444	1.7	1.8	10.94	0.547	0.05	3.8	0.19	0.05	3.16484	14.4	4.55	2.70161	1.34	0.496	1.10132	250	227	0.820847	25.2	30.7	1.28643	1.28	0.995	1.18325	0.904	0.764	1.19257	0.353	0.296	3.30065	1.01	0.306	1.8	0.549	0.305	0.83455	3.43	4.11
1.00254	3.94	3.93	5.92417	3.75	0.633	6.56	0.328	0.05	4.89583	37.6	7.68	2.24409	1.14	0.508	2.16912	118	54.4	0.798561	11.1	13.9	3.21154	8.35	2.6	2.62911	1.12	0.426	1.39946	0.515	0.368	1.40876	1.93	1.37	1.41134	1.17	0.829	2.456	3.07	1.25
1.25373	3.36	2.68	9.0812	4.25	0.468	5.59829	0.655	0.117	12.4752	12.6	1.01	6.26984	2.37	0.378	2.92308	304	104	0.97619	28.7	29.4	4.68987	7.41	1.58	2.02156	1.5	0.742	1.80108	0.335	0.186	1.12557	0.995	0.884	56.4	2.82	0.05	4.28125	4.11	0.96
1.39583	5.36	3.84	1	0.05	0.05	1	0.05	0.05	5.85714	12.3	2.1	2.82651	1.45	0.513	0.386943	24.3	62.8	0.745794	7.98	10.7	0.818868	0.868	1.06	0.678788	0.336	0.495	0.0604494	0.269	4.45	0.808511	1.9	2.35	0.0391617	0.327	8.35	0.435356	0.165	0.379
4.83871	12	2.48	32.8	1.64	0.05	1.86321	0.395	0.212	1.81192	9.73	5.37	3.56948	2.62	0.734	0.72963	78.8	108	0.634731	10.6	16.7	1.46721	1.79	1.22	0.62474	0.601	0.962	1.5	0.273	0.182	13.5	0.675	0.05	12.3894	1.4	0.113	0.184571	0.323	1.75
1.86286	6.52	3.5	1.53	0.0765	0.05	6.3	0.315	0.05	1.02206	13.9	13.6	2.80886	2.41	0.858	1.64751	129	78.3	0.665753	9.72	14.6	1.74023	1.38	0.793	1.12909	0.656	0.581	3.69748	0.22	0.0595	2.96	0.148	0.05	6.88	0.344	0.05	1.40952	1.48	1.05
0.889717	5.97	6.71	1.28477	1.94	1.51	2.34	0.117	0.05	1.90244	4.68	2.46	1.41176	1.44	1.02	1.23967	120	96.8	0.581301	14.3	24.6	0.985507	2.04	2.07	0.692764	0.584	0.843	1.86301	0.272	0.146	0.722404	0.661	0.915	0.680282	0.966	1.42	0.79845	1.03	1.29
0.861925	2.06	2.39	7.813	4.93	0.631	14.12	0.706	0.05	6.25899	17.4	2.78	5.89	5.89	1	1.56034	362	232	0.776025	24.6	31.7	2.77895	5.28	1.9	1.90717	0.904	0.474	2.63025	0.313	0.119	0.898773	0.879	0.978	8.54	0.427	0.05	2.35065	3.62	1.54
12.3345	35.4	2.87	57.2	2.86	0.05	4.5	0.225	0.05	3.0567	59.3	19.4	7.98627	3.49	0.437	1.63303	178	109	0.915663	15.2	16.6	2.18182	10.8	4.95	1.81982	2.02	1.11	1.94025	0.617	0.318	12.3105	6.66	0.541	1.24448	0.845	0.679	1.05217	1.21	1.15
0.736686	2.49	3.38	5.95349	1.28	0.215	1.55786	0.105	0.0674	6.24413	26.6	4.26	1.84277	0.879	0.477	1.49265	203	136	0.744898	14.6	19.6	2.08264	2.52	1.21	1.12446	0.524	0.466	1.11055	0.221	0.199	1.10638	1.56	1.41	0.241546	0.05	0.207	1.43513	1.25	0.871
0.973333	4.38	4.5	3.80148	3.6	0.947	15.6611	0.841	0.0537	2.20175	7.53	3.42	2.32174	2.67	1.15	1.21429	221	182	0.780269	17.4	22.3	1.481	1.13	0.763	1.05388	0.489	0.464	1.406	0.0703	0.05	9.64	0.482	0.05	1.53405	0.428	0.279	1.03102	0.964	0.935
1.53003	5.86	3.83	1.48062	1.91	1.29	1.954	0.0977	0.05	0.893905	3.96	4.43	2.18922	1.99	0.909	0.485906	72.4	149	0.686709	21.7	31.6	1.10067	1.64	1.49	0.722772	0.511	0.707	1.01342	0.151	0.149	4	0.432	0.108	21.2	1.06	0.05	0.527778	0.57	1.08
3.87778	6.98	1.8	4.26349	4.11	0.964	6.64706	0.565	0.085	1.86243	35.2	18.9	6.7784	3.64	0.537	2.03378	301	148	1.93421	29.4	15.2	1.52699	5.94	3.89	1.53499	0.987	0.643	1.96654	0.529	0.269	5.4672	2.75	0.503	1.66949	1.97	1.18	1.47826	3.4	2.3
0.778947	1.48	1.9	0.077284	0.313	4.05	0.046729	0.05	1.07	0.110909	1.22	11	0.111084	0.461	4.15	0.649701	217	334	0.744526	20.4	27.4	0.273191	0.642	2.35	0.383881	0.362	0.943	1.09388	0.0804	0.0735	1.17085	0.466	0.398	0.071736	0.05	0.697	0.571429	1.44	2.52
0.968397	4.29	4.43	0.685185	0.666	0.972	1	0.05	0.05	0.64	1.44	2.25	0.73012	0.606	0.83	0.420155	54.2	129	0.501538	16.3	32.5	0.824859	1.46	1.77	0.528897	0.302	0.571	1.42748	0.187	0.131	0.0446429	0.05	1.12	17.4	0.87	0.05	0.233937	0.142	0.607
0.882667	3.31	3.75	1	0.05	0.05	1	0.05	0.05	1.65	16.5	10	1.16319	0.67	0.576	1.29505	115	88.8	1.23967	15	12.1	1.52893	1.85	1.21	1.16486	0.431	0.37	0.951613	0.295	0.31	0.973094	2.17	2.23	4.20122	0.689	0.164	1.89474	3.24	1.71
0.989011	2.7	2.73	1	0.05	0.05	1.174	0.0587	0.05	3.27799	8.49	2.59	0.929712	0.291	0.313	0.374627	25.1	67	0.534375	8.55	16	1.07375	0.364	0.339	0.39759	0.132	0.332	1.33588	0.175	0.131	0.167785	0.05	0.298	5.49565	0.632	0.115	0.24247	0.0805	0.332
1.06195	4.8	4.52	13.9773	4.92	0.352	10.3214	0.578	0.056	11.9417	12.3	1.03	2.25517	3.27	1.45	6.82353	232	34	2.68817	17.5	6.51	5.59633	4.27	0.763	2.44072	0.947	0.388	2.76	0.138	0.05	1.48815	3.14	2.11	0.0681199	0.05	0.734	5.54017	2	0.361
0.828746	2.71	3.27	1.01163	0.174	0.172	1.108	0.0554	0.05	0.119672	2.92	24.4	0.53828	0.457	0.849	0.71722	45.4	63.3	0.939351	6.66	7.09	0.436658	1.62	3.71	0.392079	0.396	1.01	0.986175	0.214	0.217	2.40275	0.21	0.0874	1.06349	0.335	0.315	0.617424	1.63	2.64
6.79803	27.6	4.06	13.24	0.662	0.05	2.34	0.117	0.05	58.0892	9.12	0.157	8.38337	3.63	0.433	2.28044	61.8	27.1	2.6131	8.78	3.36	2.22356	1.85	0.832	3.55	0.852	0.24	1.85417	0.267	0.144	28.482	1.82	0.0639	5.95238	1.75	0.294	1.83888	1.05	0.571
0.568	2.13	3.75	1.40878	4.17	2.96	3.19772	0.841	0.263	1.30705	31.5	24.1	1.55198	1.06	0.683	1.22222	154	126	0.682796	12.7	18.6	0.95723	4.7	4.91	0.79823	0.902	1.13	0.771226	0.327	0.424	3.19917	0.771	0.241	10.42	0.521	0.05	0.730964	1.44	1.97
1.10165	4.01	3.64	1	0.05	0.05	1	0.05	0.05	45.2	2.26	0.05	0.832138	0.58	0.697	0.392308	40.8	104	0.387619	8.14	21	0.819444	0.59	0.72	0.530447	0.392	0.739	1.40351	0.32	0.228	1	0.05	0.05	1.74661	0.772	0.442	0.45	0.891	1.98
24.3697	29	1.19	30.4	1.52	0.05	1.69231	0.308	0.182	12.7551	50	3.92	26.0836	9.99	0.383	38.5301	173	4.49	50.8511	23.9	0.47	10.3779	3.57	0.344	6.07383	1.81	0.298	6.2	0.31	0.05	104	5.2	0.05	0.64537	0.697	1.08	5.05814	2.61	0.516
1.04444	5.64	5.4	1	0.05	0.05	2.49576	0.147	0.0589	1.05882	10.8	10.2	2.11503	1.14	0.539	0.936451	78.1	83.4	0.653631	11.7	17.9	0.84005	0.667	0.794	0.947183	0.538	0.568	0.682143	0.191	0.28	7.22	0.361	0.05	1.08228	0.342	0.316	0.782117	0.761	0.973

## Sheet: Fig 2 A Data
	DT/PT	D T	P T	D/P Pregnenolone	D Pregnenolone	P Pregnenolone	D/P Progesterone	D Progesterone	P Progesterone	D/P 17α-OH pregnenolone	D 17α-OH pregnenolone	P 17α-OH pregnenolone	D/P 17α-OH Progesterone	D 17α-OH Progesterone	P 17α-OH Progesterone	D/P Cortisol	D Cortisol	P Cortisol	D/P Cortisone	D Cortisone	P Cortisone	D/P DHEA	D DHEA	P DHEA	D/P AD	D AD	P AD	D/P 3α-AST	D 3α-AST	P 3α-AST	D/P A5diol	D A5diol	P A5diol	D/P DHT	D DHT	P DHT	D/P 11β-OH AD	D 11β-OH AD	P 11β-OH AD
DT/PT	1	0.87822	-0.136956	0.339198	0.48568	-0.0689091	0.406921	0.462974	-0.0144132	0.30317	0.552809	0.119769	0.887799	0.852162	-0.104069	0.329256	-0.0377781	-0.093858	0.36614	-0.049786	-0.200004	0.595923	0.47022	-0.0244773	0.645408	0.621786	0.0127538	0.260327	0.0988455	-0.0735127	0.518885	0.816544	-0.133143	0.0770804	0.213732	0.0311658	0.102967	0.029436	-0.0108261
D T	0.87822	1	0.0940019	0.345768	0.524334	-0.0607096	0.365172	0.470388	-0.0240025	0.451514	0.567145	0.0875213	0.871411	0.904643	-0.0554774	0.0589601	-0.0804273	-0.0428742	0.0784912	-0.105225	-0.116327	0.530033	0.490761	-0.00571493	0.587595	0.634987	0.0541466	0.151267	0.111465	-0.0402388	0.592931	0.892778	-0.0820424	0.0553493	0.323318	0.069571	-0.0503959	-0.0399364	0.0196653
P T	-0.136956	0.0940019	1	-0.0688639	-0.00743577	-0.00738292	-0.0638908	-0.0156496	-0.0853099	0.0665868	-0.0265979	-0.0547071	-0.110815	-0.0269697	0.106827	-0.155209	-0.181091	-0.0655953	-0.156487	-0.163369	0.0926057	-0.114111	-0.046033	0.0611562	-0.149144	-0.0117825	0.191736	-0.11303	0.115412	0.118028	0.018122	0.061115	0.185546	-0.103435	0.260365	0.154415	-0.198707	-0.122313	-0.0117784
D/P Pregnenolone	0.339198	0.345768	-0.0688639	1	0.547958	-0.182877	0.713256	0.644589	-0.0693789	0.283276	0.483295	-0.123046	0.541467	0.458125	-0.119288	0.117148	0.199718	-0.0934914	0.0451894	0.0320699	-0.0876651	0.613312	0.297976	-0.112712	0.520432	0.589576	-0.00606033	0.13971	0.1246	-0.0371899	0.430382	0.291921	-0.0945294	0.0119969	0.0811301	-0.0209027	0.133158	0.193391	0.00375411
D Pregnenolone	0.48568	0.524334	-0.00743577	0.547958	1	0.209546	0.81884	0.916543	0.0212593	0.17148	0.770341	0.0640081	0.627054	0.664769	-0.014016	0.114232	0.434165	0.0181098	-0.0220692	0.0981832	0.0227307	0.613569	0.75612	0.186093	0.626854	0.825574	0.200349	0.144732	0.180479	-0.0652701	0.206268	0.491671	-0.0112808	0.0394333	0.188809	0.054942	0.262292	0.352389	0.0637099
P Pregnenolone	-0.0689091	-0.0607096	-0.00738292	-0.182877	0.209546	1	-0.0213316	0.103293	0.654146	-0.123433	0.0117875	0.5224	-0.131217	-0.0278098	0.574403	-0.0936659	0.230833	0.482056	-0.0703158	0.102692	0.236595	-0.175496	0.19564	0.572165	-0.143143	0.0640236	0.452027	-0.0971284	-0.0225718	-0.025916	-0.110909	-0.0198497	0.0887218	0.0534846	0.0160403	-0.0131373	-0.100569	0.0467147	0.18011
D/P Progesterone	0.406921	0.365172	-0.0638908	0.713256	0.81884	-0.0213316	1	0.912379	-0.133897	0.215396	0.613472	-0.0554378	0.547137	0.563485	-0.0798541	0.0923613	0.323986	-0.0685248	-0.0223003	0.058849	-0.0351107	0.550894	0.50319	-0.00547243	0.545776	0.723682	0.0883825	0.192161	0.169266	-0.0610172	0.164928	0.33605	-0.108291	0.0554022	0.0960205	0.00491789	0.225463	0.301977	0.0320194
D Progesterone	0.462974	0.470388	-0.0156496	0.644589	0.916543	0.103293	0.912379	1	0.0318988	0.184216	0.710232	0.0480019	0.609849	0.648868	-0.0115643	0.10285	0.372909	-0.00111653	-0.00697981	0.0489458	-0.0431683	0.561398	0.576053	0.0623413	0.568469	0.792278	0.186387	0.176904	0.196733	-0.0508782	0.181206	0.391322	-0.119127	0.0602881	0.181448	0.0411141	0.204829	0.325943	0.0726261
P Progesterone	-0.0144132	-0.0240025	-0.0853099	-0.0693789	0.0212593	0.654146	-0.133897	0.0318988	1	-0.0695721	0.0175134	0.391029	-0.0743527	-0.0361378	0.668478	0.0153304	0.106383	0.383846	0.0571095	0.010829	0.0277419	-0.09508	0.0030765	0.262942	-0.108795	0.00108207	0.304898	-0.0480931	-0.0317921	-0.0231134	-0.0176257	-0.0375396	-0.0852275	0.0589881	-0.0176833	-0.0231746	-0.082914	0.0274929	0.167791
D/P 17α-OH pregnenolone	0.30317	0.451514	0.0665868	0.283276	0.17148	-0.123433	0.215396	0.184216	-0.0695721	1	0.19685	-0.178584	0.400075	0.418657	-0.0599683	-0.0153919	-0.0709776	-0.0775956	-0.00844875	-0.0669182	-0.104131	0.35108	0.138612	-0.129149	0.381931	0.276785	-0.112573	0.0415098	0.00916531	-0.0315854	0.677921	0.443961	-0.12547	0.172143	0.141577	-0.0554046	-0.00637381	-0.0392206	-0.0357384
D 17α-OH pregnenolone	0.552809	0.567145	-0.0265979	0.483295	0.770341	0.0117875	0.613472	0.710232	0.0175134	0.19685	1	0.211081	0.640643	0.662903	-0.0953633	0.165285	0.29433	-0.0545706	0.0677499	0.081863	-0.105345	0.578547	0.788836	0.228274	0.599619	0.833052	0.263511	0.167184	0.275682	0.0122113	0.248433	0.57138	-0.0716564	-0.0392134	0.21092	0.0670499	0.213965	0.507089	0.199963
P 17α-OH pregnenolone	0.119769	0.0875213	-0.0547071	-0.123046	0.0640081	0.5224	-0.0554378	0.0480019	0.391029	-0.178584	0.211081	1	-0.0187159	0.0570249	0.283604	-0.113319	0.0144924	0.309847	-0.03815	0.0344122	0.0290384	-0.205046	0.219717	0.692699	-0.169818	0.149178	0.596604	-0.0142742	0.152013	0.0531028	-0.0738557	0.122523	-0.0156642	-0.0041012	0.099659	-0.0193706	-0.199279	0.185179	0.457986
D/P 17α-OH Progesterone	0.887799	0.871411	-0.110815	0.541467	0.627054	-0.131217	0.547137	0.609849	-0.0743527	0.400075	0.640643	-0.0187159	1	0.922081	-0.187215	0.304136	0.0874896	-0.123329	0.289914	0.0255783	-0.16495	0.733425	0.523715	-0.0780872	0.783657	0.732263	-0.0555025	0.2481	0.114192	-0.0752152	0.581496	0.75665	-0.151467	0.0801172	0.239789	0.0600339	0.17585	0.10827	-0.0510798
D 17α-OH Progesterone	0.852162	0.904643	-0.0269697	0.458125	0.664769	-0.0278098	0.563485	0.648868	-0.0361378	0.418657	0.662903	0.0570249	0.922081	1	0.00573574	0.144355	0.0884775	-0.0252996	0.130758	0.00952085	-0.0936144	0.59851	0.536999	-0.0115303	0.65251	0.724185	0.0495874	0.217681	0.13382	-0.0737899	0.54256	0.816626	-0.0855697	0.0731044	0.250667	0.0334443	0.066462	0.0837612	0.0213966
P 17α-OH Progesterone	-0.104069	-0.0554774	0.106827	-0.119288	-0.014016	0.574403	-0.0798541	-0.0115643	0.668478	-0.0599683	-0.0953633	0.283604	-0.187215	0.00573574	1	-0.108434	0.0996546	0.472152	-0.0852204	0.0536852	0.193675	-0.207813	-0.0982785	0.261576	-0.245705	-0.0774323	0.357678	-0.0530633	-0.0452341	-0.0511045	-0.0652103	-0.0301334	0.0874191	0.0274465	-0.0590952	-0.0763416	-0.172624	-0.00935468	0.272988
D/P Cortisol	0.329256	0.0589601	-0.155209	0.117148	0.114232	-0.0936659	0.0923613	0.10285	0.0153304	-0.0153919	0.165285	-0.113319	0.304136	0.144355	-0.108434	1	0.253339	-0.252018	0.934034	0.182005	-0.271677	0.465761	0.114108	-0.132097	0.47284	0.20006	-0.14923	0.343553	0.0189642	-0.101541	0.143666	0.0625134	-0.0406642	-0.0325662	-0.0299613	0.0438216	0.541975	0.221937	-0.156027
D Cortisol	-0.0377781	-0.0804273	-0.181091	0.199718	0.434165	0.230833	0.323986	0.372909	0.106383	-0.0709776	0.29433	0.0144924	0.0874896	0.0884775	0.0996546	0.253339	1	0.379934	0.0480881	0.611193	0.28784	0.284353	0.39486	0.174396	0.28589	0.369995	0.183988	0.0666458	0.0177377	-0.147446	-0.082499	-0.0208353	0.0954227	0.0255838	-0.0544438	-0.0396296	0.473225	0.570944	0.131147
P Cortisol	-0.093858	-0.0428742	-0.0655953	-0.0934914	0.0181098	0.482056	-0.0685248	-0.00111653	0.383846	-0.0775956	-0.0545706	0.309847	-0.123329	-0.0252996	0.472152	-0.252018	0.379934	1	-0.160448	0.391617	0.66716	-0.242348	0.0160749	0.375082	-0.241796	-0.0109844	0.423214	-0.216206	-0.0767323	0.00814653	-0.0556245	-0.0161737	0.100306	0.0066295	-0.0610255	-0.0440211	-0.273144	0.0900221	0.482608
D/P Cortisone	0.36614	0.0784912	-0.156487	0.0451894	-0.0220692	-0.0703158	-0.0223003	-0.00697981	0.0571095	-0.00844875	0.0677499	-0.03815	0.289914	0.130758	-0.0852204	0.934034	0.0480881	-0.160448	1	0.130081	-0.23438	0.349703	-0.00211583	-0.108918	0.366476	0.0902771	-0.129698	0.319582	0.0045119	-0.0622024	0.178576	0.0681342	-0.0806142	-0.0396968	-0.00907268	0.053499	0.327475	0.0629897	-0.101454
D Cortisone	-0.049786	-0.105225	-0.163369	0.0320699	0.0981832	0.102692	0.058849	0.0489458	0.010829	-0.0669182	0.081863	0.0344122	0.0255783	0.00952085	0.0536852	0.182005	0.611193	0.391617	0.130081	1	0.54602	0.0889455	0.187357	0.125572	0.125491	0.169867	0.142848	0.0400328	0.072048	-0.0778002	-0.0294758	-0.0465529	0.046315	0.058202	-0.0694434	-0.0881116	0.261059	0.428255	0.23212
P Cortisone	-0.200004	-0.116327	0.0926057	-0.0876651	0.0227307	0.236595	-0.0351107	-0.0431683	0.0277419	-0.104131	-0.105345	0.0290384	-0.16495	-0.0936144	0.193675	-0.271677	0.28784	0.66716	-0.23438	0.54602	1	-0.22402	0.0734845	0.26134	-0.241582	-0.00621042	0.320308	-0.222437	-0.0279395	0.00812623	-0.141929	-0.0720178	0.151926	0.113899	-0.0695402	-0.0725039	-0.223026	0.0840103	0.317198
D/P DHEA	0.595923	0.530033	-0.114111	0.613312	0.613569	-0.175496	0.550894	0.561398	-0.09508	0.35108	0.578547	-0.205046	0.733425	0.59851	-0.207813	0.465761	0.284353	-0.242348	0.349703	0.0889455	-0.22402	1	0.513318	-0.236322	0.915446	0.680847	-0.206928	0.270423	0.0756453	-0.121077	0.50491	0.50897	-0.0933333	0.108655	0.149315	0.0384254	0.595122	0.313852	-0.178735
D DHEA	0.47022	0.490761	-0.046033	0.297976	0.75612	0.19564	0.50319	0.576053	0.0030765	0.138612	0.788836	0.219717	0.523715	0.536999	-0.0982785	0.114108	0.39486	0.0160749	-0.00211583	0.187357	0.0734845	0.513318	1	0.483485	0.582698	0.817514	0.318359	0.0969214	0.238995	-0.00265046	0.167496	0.537484	0.0513531	0.0619403	0.187488	0.0221646	0.301037	0.554538	0.209481
P DHEA	-0.0244773	-0.00571493	0.0611562	-0.112712	0.186093	0.572165	-0.00547243	0.0623413	0.262942	-0.129149	0.228274	0.692699	-0.0780872	-0.0115303	0.261576	-0.132097	0.174396	0.375082	-0.108918	0.125572	0.26134	-0.236322	0.483485	1	-0.171808	0.237354	0.741283	-0.126327	0.160023	0.107884	-0.11116	0.0647124	0.114292	0.00296237	0.0562973	-0.0259364	-0.210835	0.261363	0.552765
D/P AD	0.645408	0.587595	-0.149144	0.520432	0.626854	-0.143143	0.545776	0.568469	-0.108795	0.381931	0.599619	-0.169818	0.783657	0.65251	-0.245705	0.47284	0.28589	-0.241796	0.366476	0.125491	-0.241582	0.915446	0.582698	-0.171808	1	0.731166	-0.230548	0.285481	0.114416	-0.117079	0.484945	0.536873	-0.11475	0.084932	0.165341	0.0311993	0.565847	0.344541	-0.153874
D AD	0.621786	0.634987	-0.0117825	0.589576	0.825574	0.0640236	0.723682	0.792278	0.00108207	0.276785	0.833052	0.149178	0.732263	0.724185	-0.0774323	0.20006	0.369995	-0.0109844	0.0902771	0.169867	-0.00621042	0.680847	0.817514	0.237354	0.731166	1	0.354067	0.22186	0.305	-0.0286763	0.364629	0.589677	-0.109689	0.0807979	0.246295	0.033777	0.271418	0.536416	0.217894
P AD	0.0127538	0.0541466	0.191736	-0.00606033	0.200349	0.452027	0.0883825	0.186387	0.304898	-0.112573	0.263511	0.596604	-0.0555025	0.0495874	0.357678	-0.14923	0.183988	0.423214	-0.129698	0.142848	0.320308	-0.206928	0.318359	0.741283	-0.230548	0.354067	1	-0.0593034	0.243777	0.103573	-0.0526568	0.0702886	-0.0349477	0.00757531	0.13099	0.00924391	-0.291048	0.296073	0.650057
D/P 3α-AST	0.260327	0.151267	-0.11303	0.13971	0.144732	-0.0971284	0.192161	0.176904	-0.0480931	0.0415098	0.167184	-0.0142742	0.2481	0.217681	-0.0530633	0.343553	0.0666458	-0.216206	0.319582	0.0400328	-0.222437	0.270423	0.0969214	-0.126327	0.285481	0.22186	-0.0593034	1	0.730628	-0.191163	0.102079	0.10794	-0.188482	0.223222	0.509749	-0.0620402	0.212299	0.108283	-0.0770397
D 3α-AST	0.0988455	0.111465	0.115412	0.1246	0.180479	-0.0225718	0.169266	0.196733	-0.0317921	0.00916531	0.275682	0.152013	0.114192	0.13382	-0.0452341	0.0189642	0.0177377	-0.0767323	0.0045119	0.072048	-0.0279395	0.0756453	0.238995	0.160023	0.114416	0.305	0.243777	0.730628	1	0.103281	0.020796	0.0869653	-0.12122	0.178219	0.674665	0.0301011	0.000620244	0.261925	0.193128
P 3α-AST	-0.0735127	-0.0402388	0.118028	-0.0371899	-0.0652701	-0.025916	-0.0610172	-0.0508782	-0.0231134	-0.0315854	0.0122113	0.0531028	-0.0752152	-0.0737899	-0.0511045	-0.101541	-0.147446	0.00814653	-0.0622024	-0.0778002	0.00812623	-0.121077	-0.00265046	0.107884	-0.117079	-0.0286763	0.103573	-0.191163	0.103281	1	-0.0485896	-0.0194679	0.13874	-0.0814664	0.0122308	0.791483	-0.137697	-0.0205678	0.0682123
D/P A5diol	0.518885	0.592931	0.018122	0.430382	0.206268	-0.110909	0.164928	0.181206	-0.0176257	0.677921	0.248433	-0.0738557	0.581496	0.54256	-0.0652103	0.143666	-0.082499	-0.0556245	0.178576	-0.0294758	-0.141929	0.50491	0.167496	-0.11116	0.484945	0.364629	-0.0526568	0.102079	0.020796	-0.0485896	1	0.598544	-0.171201	0.0588055	0.165825	-0.0255808	-0.00143391	-0.046411	-0.0103769
D A5diol	0.816544	0.892778	0.061115	0.291921	0.491671	-0.0198497	0.33605	0.391322	-0.0375396	0.443961	0.57138	0.122523	0.75665	0.816626	-0.0301334	0.0625134	-0.0208353	-0.0161737	0.0681342	-0.0465529	-0.0720178	0.50897	0.537484	0.0647124	0.536873	0.589677	0.0702886	0.10794	0.0869653	-0.0194679	0.598544	1	0.0992697	0.00464627	0.242163	0.0675556	-0.0097358	0.0406877	0.0716074
P A5diol	-0.133143	-0.0820424	0.185546	-0.0945294	-0.0112808	0.0887218	-0.108291	-0.119127	-0.0852275	-0.12547	-0.0716564	-0.0156642	-0.151467	-0.0855697	0.0874191	-0.0406642	0.0954227	0.100306	-0.0806142	0.046315	0.151926	-0.0933333	0.0513531	0.114292	-0.11475	-0.109689	-0.0349477	-0.188482	-0.12122	0.13874	-0.171201	0.0992697	1	-0.131523	-0.0885451	0.180054	-0.0066722	0.0712734	0.097759
D/P DHT	0.0770804	0.0553493	-0.103435	0.0119969	0.0394333	0.0534846	0.0554022	0.0602881	0.0589881	0.172143	-0.0392134	-0.0041012	0.0801172	0.0731044	0.0274465	-0.0325662	0.0255838	0.0066295	-0.0396968	0.058202	0.113899	0.108655	0.0619403	0.00296237	0.084932	0.0807979	0.00757531	0.223222	0.178219	-0.0814664	0.0588055	0.00464627	-0.131523	1	0.401055	-0.250808	0.09347	0.0476911	-0.0408156
D DHT	0.213732	0.323318	0.260365	0.0811301	0.188809	0.0160403	0.0960205	0.181448	-0.0176833	0.141577	0.21092	0.099659	0.239789	0.250667	-0.0590952	-0.0299613	-0.0544438	-0.0610255	-0.00907268	-0.0694434	-0.0695402	0.149315	0.187488	0.0562973	0.165341	0.246295	0.13099	0.509749	0.674665	0.0122308	0.165825	0.242163	-0.0885451	0.401055	1	0.116393	-0.0624984	0.0585709	0.0799241
P DHT	0.0311658	0.069571	0.154415	-0.0209027	0.054942	-0.0131373	0.00491789	0.0411141	-0.0231746	-0.0554046	0.0670499	-0.0193706	0.0600339	0.0334443	-0.0763416	0.0438216	-0.0396296	-0.0440211	0.053499	-0.0881116	-0.0725039	0.0384254	0.0221646	-0.0259364	0.0311993	0.033777	0.00924391	-0.0620402	0.0301011	0.791483	-0.0255808	0.0675556	0.180054	-0.250808	0.116393	1	-0.0408404	-0.0422287	-0.0289042
D/P 11β-OH AD	0.102967	-0.0503959	-0.198707	0.133158	0.262292	-0.100569	0.225463	0.204829	-0.082914	-0.00637381	0.213965	-0.199279	0.17585	0.066462	-0.172624	0.541975	0.473225	-0.273144	0.327475	0.261059	-0.223026	0.595122	0.301037	-0.210835	0.565847	0.271418	-0.291048	0.212299	0.000620244	-0.137697	-0.00143391	-0.0097358	-0.0066722	0.09347	-0.0624984	-0.0408404	1	0.477195	-0.330105
D 11β-OH AD	0.029436	-0.0399364	-0.122313	0.193391	0.352389	0.0467147	0.301977	0.325943	0.0274929	-0.0392206	0.507089	0.185179	0.10827	0.0837612	-0.00935468	0.221937	0.570944	0.0900221	0.0629897	0.428255	0.0840103	0.313852	0.554538	0.261363	0.344541	0.536416	0.296073	0.108283	0.261925	-0.0205678	-0.046411	0.0406877	0.0712734	0.0476911	0.0585709	-0.0422287	0.477195	1	0.452151
P 11β-OH AD	-0.0108261	0.0196653	-0.0117784	0.00375411	0.0637099	0.18011	0.0320194	0.0726261	0.167791	-0.0357384	0.199963	0.457986	-0.0510798	0.0213966	0.272988	-0.156027	0.131147	0.482608	-0.101454	0.23212	0.317198	-0.178735	0.209481	0.552765	-0.153874	0.217894	0.650057	-0.0770397	0.193128	0.0682123	-0.0103769	0.0716074	0.097759	-0.0408156	0.0799241	-0.0289042	-0.330105	0.452151	1

## Sheet: Fig 2 B Data
DT/PT	D/P 17α-OH Progesterone
5.6993	7.78986
0.858093	1.15254
3.17757	4.91667
0.9002	2.6464
3.94265	6.03022
0.707581	4.44444
4.12564	4.69481
1.0152	3.9011
1.70642	2.92453
8.69004	8.54386
0.646825	0.720472
0.681298	2.06406
2.03552	4.5892
1.11857	1.21528
13.3693	15.0243
1.08735	0.980498
7.38758	15.0089
2.33129	3.48739
0.896341	0.988916
0.871795	1.31775
1.87258	2.33884
1.38655	1.92565
0.761352	1.8448
0.6946	0.452756
1.06173	2.625
6.8306	7.96429
0.867958	1.59201
0.815152	2.0439
0.662602	6.26804
0.860681	3.81847
0.895238	2.1
0.892157	1.72519
0.853994	8.375
11.1088	15.1899
1.19672	3.48045
0.726766	0.736607
2.32298	4.54955
0.893309	1.46154
5.99483	4.07867
0.752907	3.79452
11.1527	28.9137
4.67354	10.4368
30.7797	22.3729
0.900881	1.28254
0.837748	0.61039
1.56371	2.19828
2.5063	1.91304
0.870629	3.15346
1.77953	1.5586
3.44262	7.88462
19.8253	21.5287
0.958005	0.467105
0.709424	0.522175
0.869369	0.975207
0.708561	1.20833
0.751174	1.65179
12.5131	18.1701
2.8	0.520611
1.07489	1.39946
0.590317	2.36025
0.960396	1.70037
1.13514	2.44161
0.590909	0.519149
0.843137	1.89189
1.02667	8.0367
0.804223	0.806931
2.11834	3.10345
1.69829	3.31626
0.681754	0.759124
1.27606	0.983607
0.789474	2.25118
19.5238	32.4291
1.09872	2.39224
0.792023	2.25472
2.35632	1.5
0.819298	2.19363
1.35831	2.47706
0.796703	3.7433
1.14592	1.77914
1.01242	3.0572
1.78125	1.24786
0.857143	0.719033
0.721311	1.82018
28.169	42.9658
1.79758	3.24779
1.55862	1.73962
1.12963	1.35732
2.89091	5.6701
0.910042	6.0979
1.28947	6.11987
1.06538	1.2
0.939314	1.04496
0.758373	1.49948
0.888502	5.28351
1.09005	2.59483
1.5819	2.26515
0.591376	1.06852
0.99635	6.24041
1.10891	5.29326
0.529532	0.529323
0.754335	1.81047
0.826162	4.18129
0.912351	1.2533
1.14062	1.93971
1.07865	5.47215
0.7	3.47181
0.948407	2.82692
1.05628	4.7451
1.01404	3.73429
0.870432	1.13861
3.62117	6.67832
0.551601	0.569828
0.746781	0.829268
4.15	8.45609
0.907258	0.961589
0.856427	1.46154
2.13365	2.80846
2.24312	3.97924
0.746606	3.25826
0.807899	0.745283
5.76208	7.28729
0.838298	1.82075
1.01389	2.06452
0.927711	3.09278
3.89105	8.36879
0.747475	1.58184
1.30939	1.59434
0.646582	1.4459
0.61186	2.07317
0.889197	1.10219
0.99811	1.02222
0.569579	0.841739
0.707317	1.11902
9.64384	7.04897
0.970516	3.34951
0.893048	0.45933
0.768089	1.54198
0.59824	3.95062
6.60156	5.64838
1.01136	2.95019
12.0213	22.8137
0.602881	0.582456
0.791594	1.68339
0.772257	2.11435
0.851216	0.996983
2.95259	3.78651
0.887372	0.542759
0.762105	1.0081
0.812636	0.992
0.907407	5
0.911616	0.962963
1.26702	1.8232
0.616893	0.746565
4.42623	8.24324
0.887417	1.25
2.00901	2.31933
1.70779	2.35123
2.16931	5.15831
0.469307	1.7032
0.694079	0.505747
0.965278	5.83607
0.876712	2.46356
0.705463	2.07438
0.868421	4.73799
0.73625	0.795082
0.701671	1.96407
5.49533	14.0248
0.546392	3.56021
0.724816	0.757292
0.944444	2.70161
1.00254	2.24409
1.25373	6.26984
1.39583	2.82651
4.83871	3.56948
1.86286	2.80886
0.889717	1.41176
0.861925	5.89
12.3345	7.98627
0.736686	1.84277
0.973333	2.32174
1.53003	2.18922
3.87778	6.7784
0.778947	0.111084
0.968397	0.73012
0.882667	1.16319
0.989011	0.929712
1.06195	2.25517
0.828746	0.53828
6.79803	8.38337
0.568	1.55198
1.10165	0.832138
24.3697	26.0836
1.04444	2.11503

## Sheet: Fig 3A raw data
Label	HIGH	HIGH	HIGH	HIGH	HIGH	HIGH	HIGH	HIGH	HIGH	HIGH	HIGH	HIGH	HIGH	HIGH	HIGH	HIGH	HIGH	HIGH	HIGH	HIGH	LOW	LOW	LOW	LOW	LOW	LOW	LOW	LOW	LOW	LOW	LOW	LOW	LOW	LOW	LOW	LOW	LOW	LOW	LOW	LOW
1-Pyrroline-5-carboxylic acid	3313442	2743364	1827438	1643765	1278358	1583831	2853695	3327045	3331145	3230836	831107	2762839	1450355	2670959	2370442	166221	2944995	2445323	2661668	1517813	2865884	2189788	3172594	4007873	1590882	3600477	3416310	1002782	2203678	1589036	978361	1963266	2788411	2453881	2029268	2517284	1572506	2516329	1837307	7402706
Spermidine	20331658	1456164	1998615	3072814	1174104	3436493	1090123	1772691	1379732	2027626	1239202	4412003	1736916	1833263	1622668	1300299	4842242	1245043	1686338	1272984	1174786	3610674	2446202	1702668	1778816	1101112	1434865	4244828	9195615	1160852	2262091	840990	3184043	1544962	770743	906026	3270667	2100911	2760925	2520994
1-Methylnicotinamide	3613753	7196375	4799048	4910073	5092466	3958723	4238489	2896569	2923185	5377812	5288557	4566062	7636959	6662798	3409280	7210256	8822449	4749014	11942481	6594918	4518821	3654616	4291428	5249208	3884720	3715983	4719808	10117728	6641143	5505580	2849024	2870169	4575619	4881863	7629547	4862157	7676302	4273803	6651967	5449133
12,13-DHOME	204212	1025293	289344	319525	945580	238148	422366	255127	142652	285463	647586	227280	123778	1324432	83037	1727188	1624964	1858521	1762128	811193	473078	300747	788305	689780	288797	207800	228501	461023	230714	240346	1308831	394982	122143	640940	476835	1216755	1647650	1350520	587704	1347095
5-Hydroxyindoleacetic acid	40807	5306	5306	64486	5306	5306	5306	36616	61156	81866	48547	69794	5306	80480	50999	76077	62830	45919	5306	5306	36619	47242	5306	49503	33163	46807	5306	87475	98660	5306	5306	5306	26530	28146	31894	41081	107082	44258	109181	37863
Oxoglutaric acid	13767035	12001422	14232470	14901640	12711347	11187399	12818189	14287375	11766670	12886480	12463203	12140374	10902568	11216469	12407240	6441358	8101264	8220987	8802751	15968231	13077236	13017813	15838824	13314201	12050656	15942231	11557769	13023168	19157386	7364254	11589863	11278958	19278366	8606937	14453086	14135221	10180396	16614507	11110093	10819159
Kynurenic acid	766584	909942	854336	814235	855219	1494026	585110	1192197	856771	1488113	609170	534954	645195	769572	409093	677885	721326	903513	642807	543101	999044	768982	817197	895152	1278546	616076	1001159	1458244	1118282	1329069	533540	856462	505095	480881	1174649	655036	936433	811408	616479	555938
3-Hydroxyisobutyrate	548780	5209643	4623168	13301294	548780	548780	19216638	9210740	20041448	13736397	7127409	26569426	9575344	7033439	548780	2743898	6699244	4575057	548780	548780	548780	548780	7482153	4649494	548780	24390934	11615791	14273458	16928973	10410908	548780	548780	6518596	548780	27301126	5882705	6687120	13939118	17990599	9654361
3-Hydroxymethylglutaric acid	1902174	1526416	1173108	1141414	5038722	1532499	1410369	1415063	1334127	1719129	971080	2737732	3058102	1203953	1070951	893046	1356205	1499519	1196503	1051786	2356503	1123087	1601463	1446651	1787719	1698077	1883998	2136437	1893030	1440265	1452624	2345442	1656549	1289845	1306692	1380999	1675703	1626075	1320902	2201285
Homovanillic acid	10472.6	10472.6	10472.6	91375	107534	68894	10472.6	115676	10472.6	70427	10472.6	10472.6	64129	10472.6	58159	83091	81578	10472.6	94804	109496	78343	10472.6	52363	94317	10472.6	10472.6	89668	111615	64434	70172	10472.6	85570	10472.6	63505	10472.6	75521	151705	73254	10472.6	89789
Cholic acid	62526	236471	12505.2	72730	306159	74947	141029	338563	569728	12505.2	62789	1089278	239043	1530985	222555	96790	85531	149835	280284	128169	510199	12505.2	148036	1027289	461910	12505.2	278391	292625	137390	253147	134304	1656007	256769	192936	12505.2	12505.2	138944	244471	335283	237374
p-Hydroxyphenylacetic acid	165381	181447	90088	170766	303974	104126	192201	342789	15057.4	261008	15057.4	345802	539567	103795	98788	265653	504161	201053	15057.4	134261	139727	15057.4	110020	346808	89870	555387	292527	396103	269793	198434	297652	233854	207570	82113	75287	151478	281236	164865	228036	184987
Dihydrothymine	229594	352284	355957	367668	702926	228965	564649	160434	580481	430542	422413	599358	322946	529313	250384	332408	465560	291549	274412	306249	536179	239222	539947	176872	298063	295803	208789	304625	306547	270216	177784	201403	128410	115685	465091	205252	333946	513164	452807	177549
Hypoxanthine	40081749	18049480	13888872	25246284	26927110	21118828	17850623	41378659	16126305	33677125	28796843	52178710	21677830	25933322	15819759	19903847	41414408	23180327	12091177	16321933	18975068	28999091	24943222	24556614	34332450	8718778	17533294	39066326	67213869	15269693	17341018	19545995	19917028	15933416	23744432	19327939	41547948	21197495	44428956	22770040
9,10-DHOME	364421	1334697	315860	329762	1185043	231843	598152	290790	114599	210227	866096	148469	96930	1735866	85937	2453833	2787916	3001293	2671076	1229615	484852	298491	708068	895652	263176	194392	214799	584048	561303	332463	1751246	237067	162669	916355	564243	1846471	2221152	1987461	725070	1237170
Linoleic acid	4025275554	4103491401	3622812376	5207228093	4720196552	4431060560	3799254769	1727845838	4125684483	4112453634	3126967844	3521373819	3445839981	3257029164	3022928769	3004271738	2364845121	2007677485	4300284738	3172250271	5076679987	5300604253	3416509107	2254921361	2413040630	5638400451	1688523530	2780126295	4736972300	3893426500	5443602707	5515114444	1395083714	3631921418	5969748434	5616406897	4182025424	3473194409	1386266517	2770879682
Dodecanoic acid	139179718	141650268	61218603	57872195	115668592	95858447	50929614	36086783	47209795	61387593	40062114	56651251	54563977	45110950	31591733	54187851	29047359	98201031	42056657	48985585	151609342	72716965	119374555	32837210	26292919	65779717	45167170	45163241	64772609	41731307	160360220	185349202	17131799	41759145	120586483	67477049	60675974	29822997	37784996	55613369
Quinolinic acid	311728	320729	320389	323116	373425	537207	299528	248679	288045	705423	386798	400394	286671	312439	431667	302949	277633	381724	190916	285627	320332	500214	446200	298701	303084	310203	342438	647361	440872	406807	147086	227288	329218	252807	268966	356822	503739	393195	435607	423697
N6,N6,N6-Trimethyl-L-lysine	76720681	44495781	35543681	55574183	34009208	46353575	56417010	59320701	78320877	66276642	43560418	106371419	42093123	91632571	35817318	78659344	62490415	51667343	51380282	37599122	49118185	43248513	69671368	48621817	46114875	48679510	49734941	86999861	78686438	57708421	25956288	42101724	31389309	41200561	43852497	36020579	75403249	39157756	66933079	64557628
N-Acetylputrescine	6730855	5691378	4560741	4510977	3394702	6698477	5650477	6929532	4703651	5165530	3516929	3180793	4823776	4130842	3829857	4285895	4374725	3962105	3551037	3484379	6120114	4434040	5046678	4618120	5415965	5046378	4718173	4722315	6151470	4615426	4045822	11803043	6922308	5332323	4498394	6020348	4606602	3768839	3103234	5230945
N-Formyl-L-methionine	1706862	1560162	1937985	1718795	1688181	1563092	1359365	1482358	1735347	1918966	1299950	2120396	1494004	1551387	1458638	2731420	1615785	1893059	1598426	1346246	1477156	1548722	1318014	1422272	1522526	1926345	1621028	1810389	1617368	1632853	1253586	1413877	1436767	1164843	1555571	1627690	1392275	1728424	1457424	1214353
S-Adenosylhomocysteine	376429	90074	98164	44006	69621	70982	46384	115894	78488	86524	73002	159342	63002	79938	54103	62280	98870	67445	37783	38182	65050	118620	131693	85849	100582	51434	43548	85496	165785	43121	69421	46083	90525	54409	44257	70413	179917	114806	82553	155231
Adenosine monophosphate	8150332	89457	114659	117906	113056	81897	117468	89231	95053	81338	143548	103442	12216.8	114565	121221	84146	113821	88460	107555	126206	77495	122076	81243	68727	61084	93474	101812	120995	175382	91663	78504	106320	112566	150177	77040	102205	119325	103664	84646	87252
5'-Methylthioadenosine	2727236	1153905	993563	1766029	1150890	1069390	1434535	377457	1144912	1987801	1235279	2198165	1134771	1127691	1174798	1318066	449695	896023	1418562	1590446	1600048	1449266	849508	1436297	1173255	1742646	1251774	1839934	624990	2003312	993364	1256098	1294228	1246537	1465440	1300582	612651	1090782	294582	1293016
N6-Methyladenosine	87046	79336	67188	47898	56394	35469	46899	46926	73038	75624	56466	74027	32867	70793	62667	71345	61327	24846	68209	52543	75888	72894	66198	68122	44609	59354	41379	60957	45115	71370	53329	30297	78626	44486	38748	37224	63713	49871	37977	73424
Arachidonic acid	233264408	221933102	268462026	211516313	110797720	247814983	220262775	159353675	249273933	187550557	235276762	334714575	127470979	207602123	192214162	117116276	221031610	136722957	162211669	223611622	255578756	206686113	185111265	156530121	132827386	319560357	122021188	116428215	371929652	148749789	263553678	458542107	176167899	205958140	450299694	280486707	267967534	194915615	141482548	161133648
L-Arginine	1087709049	1634207141	1203057150	1404863261	947910357	1185169384	1049017949	661481059	1456522881	1076858156	1031611784	1345406375	1037273557	1196537513	1285503645	1232570317	672526975	1047255872	1621024026	1258794647	1088698074	1040975525	1187197179	1361982941	947692173	1175315516	1103479237	884737056	746658623	1191724045	1027828866	1139893998	1077494376	1272614669	1227713630	1207804758	933616335	888819210	915065697	975848517
L-Aspartic acid	56299921	68528860	77162754	64642516	44972015	36046481	40202920	79144037	48554617	53949236	62657946	174075996	52127001	83593144	38959499	78402550	91594001	64803176	33243832	37824127	27348305	59916765	84599052	85131230	47697917	32271705	38338355	106940272	120529454	28377825	30112773	34182963	31353202	35332361	42905360	35749240	104681783	59233546	116379099	35748058
Ortho-Hydroxyphenylacetic acid	267528	187756	201396	293517	360355	119030	281010	328958	292252	573160	224413	362406	226036	424074	117234	175469	471084	358721	207145	278920	253363	265743	291056	558569	311697	290390	288564	811723	195754	683054	454419	112843	465443	333632	257432	222910	1131250	317538	193082	188681
Hydroxyphenyllactic acid	8290542	8005696	13864573	9302971	10910752	11069516	6802531	12019350	7620729	8768717	14224738	10225442	9685024	8779003	7689875	8720807	14030708	7015522	11476431	5087261	7777828	7024841	8867710	7382093	10535072	9133546	12702275	9735780	8219521	11348430	4558526	9922036	8765289	5793797	16369542	13272445	11136103	10724496	9175732	8000487
Phenylpyruvic acid	122444	93392	207796	187176	181425	12255.4	137362	12255.4	279267	218015	305748	126969	64248	12255.4	87705	12255.4	121298	81520	12255.4	82258	12255.4	198780	90312	206780	159524	87954	93917	252226	131710	148998	136682	100221	188189	70314	110255	63053	326928	144196	92993	61277
beta-Alanine	61244407	61202613	43387420	51195161	59736469	58528531	47392535	76699775	38413110	45923810	45638356	56113450	61143642	58566951	50160846	38714905	51176594	83484570	28828745	52593055	63448851	35561396	78164316	41152907	67026098	56404577	85506220	61558603	68601606	62294745	48861157	66274997	30016124	50901547	47898014	82656269	51203498	59562208	109286772	54260519
Biliverdine	9097638	3142507	4225077	2101827	3480832	7831729	2308449	6527262	3217658	9277150	5522969	3246708	2118221	8377502	3826225	2835270	4780310	1423744	4216243	3365270	4205780	12792313	2405335	1827644	9399125	4562748	1888087	2110481	8216576	2238321	6137873	1611164	8079332	2122892	2269681	2968199	8177555	12770102	4517561	8574553
Succinic acid	12665208	8916873	10011710	12522762	12540315	8114935	14804877	6862168	12083405	11588138	11861941	32223227	10414363	14931647	9983533	12370625	13065833	10115923	17809513	17221967	13443100	9398501	10338929	12338739	9570338	13391888	9686703	14687307	10540594	10498960	8108060	9541234	7902623	9660018	12565566	15739672	11646841	13882109	11187051	8769532
beta-Hydroxybutyrate	253285267	44191368	93900474	26928104	113897603	273659457	64034035	38129426	78520564	24375629	14597929	61872907	17518315	38601556	128967086	16837540	11056535	5353540	62382029	97031193	93197749	273660649	29750610	41431380	325641016	76005948	15937772	18745189	73635871	52181344	1463583815	184953556	87350729	93689625	164952892	40397349	24753500	33702904	9653646	22555027
Cholesterol	248059621	206739869	201414896	263976076	247577581	140142506	233879868	182043694	264317583	211127718	278688786	153838164	189781339	178019180	197215858	122529164	226105941	162419350	265948974	286268060	204842647	222389838	245226921	222327110	218322905	169828879	192817745	190051308	185813166	223477490	195236817	205180777	131094986	217100003	268582912	245428382	271200767	200147181	210013435	136136958
Phosphorylcholine	9438956	1714993	2651193	3485100	3790083	2360830	3002189	3487289	5753501	2230734	3131803	1421305	3542870	3186798	3434861	2844191	6900967	2627138	3771626	4130805	3096523	3372404	2901628	4334021	2765663	2936090	2679568	5065969	8275037	3098269	5323412	2965996	5045934	4040308	2147351	3767663	10389656	6088188	5257598	3158061
Corticosterone	1257253	480494	644116	924845	633821	950164	1098730	196982	203473	437759	7252.2	7252.2	100081	57517	47737	7252.2	36261	7252.2	44749	7252.2	665539	446916	686628	544269	440115	687169	523994	615142	1062233	7252.2	706987	866615	179490	407588	679063	7252.2	126577	55693	77933	111870
Cortisone	485477	532938	511364	592198	556674	522400	396226	214396	443841	512919	525190	359533	421172	446655	448865	356341	356352	397661	352732	425663	590152	393567	442859	304544	438402	474947	568843	444212	477647	171514	412923	430528	624946	441548	593130	221904	293891	415418	395640	392394
Creatinine	2323530685	1978602867	2008259358	1935047247	1908470983	1762251919	2027324517	1691081501	2155172538	1702676073	1932606619	1869613442	1974580622	2019242913	1767913619	2112339201	2359639335	1617830820	2071603330	1880844960	1929591474	1806093599	2241659715	2206438790	1607039571	2135786591	2111377104	1861320979	1874917134	2352433779	1908910873	1794524559	2004936403	1675518225	1870289461	2212346258	2257410656	2375922756	1718345467	2022789699
Cysteinylglycine	1868096	1901140	1690748	2773102	2808997	1291680	290292	775450	2883813	1143465	1998329	347499	1636215	1174157	918468	1041140	1884277	772855	1563838	1055969	783294	1894410	1803789	1236553	1619478	405594	1768553	2499290	6061669	867759	1269591	1091483	1574401	497835	1574070	1021867	2845442	883942	848974	1013051
L-Cystine	74696748	77622847	56771591	82492552	66407648	85021995	58760484	82966492	79407612	98901839	82065904	63644772	56076140	90726033	90026438	112281918	78285449	61957312	90568251	82690115	109736229	101712535	99438339	94844838	73706924	97168360	61413093	72979781	102262728	120022611	69130409	86755035	113950597	86313745	81458596	83050368	106487904	91941086	81085461	60700603
Sphingosine	592353	599067	36924.4	433175	184622	36924.4	236813	870824	36924.4	36924.4	669777	2125014	587938	607234	186436	557540	1058327	464899	227785	36924.4	36924.4	36924.4	926994	485236	36924.4	203677	333133	849186	1537472	36924.4	201747	36924.4	376834	403827	434122	383703	701309	466627	1080808	265839
Deoxycholic acid	5.96017e+06	3287339	2.54594e+06	5.41854e+06	3814363	1.69677e+06	2.7186e+06	2580606	5.22811e+06	4124724	2815217	4942522	5.45117e+06	3610692	4683754	1.98535e+06	5.52966e+06	3.19312e+06	8907012	2.44113e+06	8.40478e+06	3.75401e+06	4736095	6793754	3606114	8.11091e+06	4.72367e+06	3394555	5307551	3690645	7746119	4.22962e+06	5405560	3631490	4842766	6.08177e+06	2769970	2502701	6808023	7315184
L-Cystathionine	949523	591687	295463	623255	246305	49089.4	724832	616736	768530	1311016	320481	1966740	1087001	581362	280689	9012016	562402	449635	308753	49089.4	548774	661575	595188	245447	968931	769036	557759	866035	614196	835745	260134	592442	518004	321650	712782	644286	768524	886772	562585	925049
Sphinganine	255492	276830	354519	256067	25955	129775	25955	438783	194243	254029	255269	432515	260616	290839	173145	25955	526034	214322	25955	172331	25955	25955	386464	211981	25955	25955	25955	358505	646149	205513	25955	131964	235182	256254	258073	202813	292641	228039	373340	167951
Fumaric acid	1211059	583060	867248	1031383	1173033	596087	1212822	708369	908826	652259	827571	910552	844945	683640	713017	833986	983030	494048	820557	898959	989912	623084	966727	744784	537178	876523	805438	849011	1073794	888594	602952	860374	844978	524770	1215384	1038751	861935	764037	1228038	838422
gamma-Glutamylglutamic acid	1374092	1291504	1101378	1391115	958352	700326	631188	1470437	1052266	719323	829182	1307401	535573	1319650	956880	795603	1645537	955772	580898	871773	885619	1592961	1533749	1170688	1529450	906770	847620	1609820	3196099	651495	715238	651593	1081906	815095	752795	727814	1523828	916571	1409489	1053065
Gluconic acid	5266457	4432160	4381684	4331873	4907882	4111359	6190368	4745230	6215089	5406831	3661152	5761560	5592897	4064315	4174160	4962539	4959083	4040313	4155205	3818393	5563338	5770137	4897002	9278862	3916070	5672143	5102779	4215865	5552849	4958102	5762188	3794402	4588732	3548538	3558024	4159784	4560391	5919918	5503306	3894193
Glutaric acid	186272	72482	410873	292721	264774	207467	172192	176335	196885	129762	187615	179921	186694	187593	142234	1002235	780565	156400	240587	266922	314300	225205	374695	141717	293740	141467	148337	384076	276596	273739	171430	163154	254761	111648	97324	164461	229777	348272	512763	728694
Glycine	296599566	194774487	201892870	197333043	210754470	182492109	207050114	219665843	267423331	172462627	164383243	252410234	159473800	217621962	161222525	344388433	235364737	201962121	209130110	205707983	278696890	209274278	215644394	226164332	212594036	192291345	279142752	206897802	236790362	198829544	225397527	194275620	206309417	221020185	199957726	201918595	204170069	176307750	202583382	165421278
Glycocholic acid	745264	765915	159467	413328	402128	255268	391136	1003752	338767	180099	63439	663642	887858	2071047	324315	96139	669699	420096	945959	442995	8641733	503721	807343	1580941	977783	853228	258652	893517	645772	346778	94140	306581	382317	561167	329984	765788	935826	1255641	197207	1818428
Guanidoacetic acid	613552	748119	698130	787297	523521	424979	567818	316519	502676	420611	451802	377861	705513	464356	515651	632764	573368	531830	705822	624574	580994	512867	592239	558853	297428	650048	696069	532010	416790	460413	412265	545976	518131	482321	847778	635841	434648	466261	454332	482071
L-Histidine	53506284	55010958	50195056	55811723	52259682	40054646	45334551	72651866	50541280	67945256	72222907	39742829	42380606	41610392	47956564	49400904	67878310	46046432	65615386	59767874	46712007	52223337	51511630	59685701	60962042	53072365	51376632	63915186	60343320	55805131	42193307	47533812	61898769	60392972	63817810	56221390	61161637	60995181	55524460	52658867
Cortisol	3557803	3423588	3498547	3495862	3568747	3524871	3657004	1381447	2367264	2593034	729889	1282394	939165	1684231	1224585	676587	1283835	698425	1131971	963072	3443887	3574594	2255332	2270549	2367561	3625168	3578899	3174549	3505399	539269	2879176	3089131	1845644	2136020	2557660	293444	1274255	959609	1332672	1796113
Hypotaurine	3893987	2728494	3304098	8425988	4556331	2353917	14759636	2946383	1061850	2710260	5646609	9871902	5262310	3233391	2466111	4931088	3997264	2932887	1405290	4440250	2994127	3838614	10574253	958058	3647480	5874289	1278353	4408633	9587507	1132817	1868449	1572908	3511038	4901162	3708498	1687685	4291287	1709212	4257210	3433704
Inosine	22206239	2077169	203310	4649859	3392441	7051879	11365046	5817187	6240751	5058863	1658034	19426354	913203	1514149	3931841	1202836	491829	1429093	20605478	15323816	8287300	10734904	786118	5768765	10615204	1332297	19966624	2055728	14539203	17620066	1839875	10416471	6859052	11557979	15258920	9178420	239631	676451	1458523	3970100
myo-Inositol	11274084	8592483	12652183	9670946	14532171	14235384	12124844	14217114	13087391	10541599	8333965	15545563	12100850	12369327	9437164	9586050	12241291	12996105	8570597	11376019	15206777	9729543	12612006	14150145	12145340	9957714	14478080	14595349	19293998	10347325	9281747	16984460	12574100	10205261	8682052	12421672	18724831	11390846	11104700	13671474
L-Isoleucine	1752127354	1626608967	1570969558	1690006405	1395727210	1755586631	1605732429	1465752322	1502269459	1573324553	1524938346	1607609824	1371238298	1726556168	1325690521	1131726690	1410003614	1548609674	1625287420	1500054246	1465233221	1710368549	1550572505	1547102416	2121942196	1638242987	1884919446	1752145984	1868097410	1833204588	1544446712	1653889893	1445849890	1231140794	1720610062	1352500923	1505174705	1788596021	1805941154	1699004559
alpha-Aminoadipic-acid	850666	627422	673214	789847	520858	635869	539030	452568	590399	756941	499733	605205	479764	723207	431265	310056	626472	624310	435094	720897	368991	678667	741995	491274	859891	614727	809153	870457	656557	767637	1021238	722979	534630	455012	582193	522730	403929	660361	490959	505479
Citrulline	269260678	311845899	213505582	248996415	248632340	220869104	215792535	207709570	250014498	195300693	178724471	229958386	167210304	233158751	210815694	198478914	240020914	263820708	352608252	255351851	285715582	239997726	234200331	238204952	208462417	321172483	260215927	165354640	238631390	218376065	146852814	257426827	191651071	236236824	245918418	266716702	227014087	261121592	179754845	311306291
Lactose	198884	110446	61849	104627	85950	7100.4	65280	71470	91767	124343	35502	191986	554559	80987	95071	70967	97579	129221	78637	71139	91029	116970	101566	125458	79169	111690	125389	80154	120526	177325	131615	84317	99564	46259	107617	79266	80704	47616	136478	93164
L-Leucine	1841609630	1614544274	1635134439	1976849216	1388584585	1772210998	1495671974	1494875183	1538908579	1860904390	1654772388	1726792379	1505497897	1648608244	1357285665	1211043669	1487142594	1544378656	1866218612	1629078717	1321428165	1780581062	1737772411	1608566690	2108030958	1674221816	1936631412	2006906279	2003121426	2118043035	1807700231	1774629079	1675224625	1298949023	1836247482	1547721078	1653695300	1830159426	1761583793	1686910170
L-Lysine	1193284860	1148591723	1006459906	1321945366	891455612	1108536751	1200861243	808780896	1049880416	1256457630	1157103934	1152999908	1283305929	982161832	1031531595	1138868472	1303626222	1199941837	1113052774	1258519288	982081238	1036282636	1371149744	1023894637	914838211	1073809983	1029256626	1269799724	1294786140	1301317960	922347814	1050910336	1147119354	964710139	1180343837	1030851764	1031476992	969700462	997139701	991996333
Malic acid	50782075	23547454	38004528	25079924	42339380	22628314	28818670	26432910	29920415	27555490	34862077	31265472	26712077	27054632	24588213	26349977	35004159	16794487	25067688	24764739	29378496	24208397	31630982	26279251	20998279	32382041	23289812	34797427	44887245	22759661	29200572	24199716	37225050	19786216	33429085	32039764	37353505	34110782	44330809	26873920
L-Methionine	534036252	492577790	436367963	545577315	451357277	454905879	435208474	460909230	433297073	447060087	437022922	539449716	469406316	438017623	372840561	527224857	505832850	354126563	550573236	424733442	481227423	458281228	494367022	444271238	382499976	520425343	456573860	480367953	617712779	565942335	388204060	449275087	459533000	364436585	515498010	475372091	490039900	430164674	510380545	504282318
Methylmalonic acid	762756	585384	723971	995698	1231522	652428	761120	713588	719516	736447	541210	859323	724203	814780	395759	630531	1265343	437855	844211	525985	1495599	655523	561268	431453	521927	1081128	726792	1056565	565322	791735	275208	669178	620913	505022	719239	698605	911413	738454	357380	588399
Palmitic acid	5465843885	4942669349	5743284268	5921615101	5709756512	6201918775	4754869090	2463775888	4600072291	5043382888	3826114015	5440112233	4181181203	3623345879	3271604519	3130481284	2644006495	2466848856	3846640355	4635208109	6640752129	5938572191	4447813189	2790459409	3594687614	6632998793	2993571145	3796989957	5850413567	5120662248	5619193466	7360103137	2878659480	4874266770	7471480381	6256132825	5020885983	3592606690	2292963524	4024634860
Niacinamide	33298929	9522981	11980840	7777277	8614452	11635424	5983431	17578953	6653370	8708383	8098532	6180472	6600876	10139742	6220543	5910857	28976716	17495847	11692671	5788036	8263027	10790504	11834024	14239327	10060316	4434636	12987976	18995456	30538809	9687760	11375053	2870494	10371555	8052980	8569153	6088554	21069468	11619646	14198451	16096948
Pelargonic acid	3500865	3817752	4192148	2385784	2590019	2743409	2657661	2534423	2374838	3140575	2877561	2800906	1911720	2951888	2233324	3147461	2725322	2785050	2674968	3439663	4797699	7574071	3818089	4110345	3344897	2417417	4053586	2786401	3740061	4229667	2672893	3509032	2446854	4126194	2843208	3627667	3182210	2853333	2948536	3490652
Stearic acid	2564127138	2196816520	2344839872	2592442543	2653134364	2272275774	2317415645	1371006238	2402190511	2160104742	1949974366	2206705955	1792564444	2107253331	1765092441	1391722289	1570290146	1356241257	2269201975	2519595766	2366452541	2318250572	1838881581	1613548228	1892945347	2522936733	1712255865	1812905490	2769489657	2201935499	2410229518	3013106881	1425744975	1997821062	3132981529	3367834152	2499236320	2019541527	1315539674	2295351274
Ornithine	815045063	719854995	474037556	745591352	491701642	504052616	694083090	722856384	475370440	698959100	636075667	823458546	612003627	539329819	542397207	500026319	1001973709	695596264	474882544	519061579	450564746	520656148	820399673	499676860	587488553	661954900	606561398	988085737	993990259	728442020	431804266	593724004	338370870	332618179	648883013	448496565	560913546	597592399	789133110	750436321
Orotic acid	602852	489314	491642	471584	555825	339881	1011346	382980	823038	500340	471886	550147	581299	507051	389216	509032	713923	364665	265749	363687	966397	926664	559291	266204	697239	380200	357991	681593	661213	338485	484109	356659	264308	324692	634158	232192	427486	490568	368500	295165
Palmitoleic acid	815325836	509919096	1318247925	613934705	494108923	1255849841	612376981	225731511	565172893	833143889	495119230	935993270	485038105	521375028	479007943	410601215	209345473	182264403	233347110	700792183	2129022059	903796147	807577419	170945177	301682897	1554624380	243096860	403797875	736477858	501039010	999994798	2821496994	232963494	978269232	2449381772	1193951921	652694164	257620281	163213931	385772709
L-Phenylalanine	1147322631	1144573703	1155321718	1239709980	919698134	972425442	1050098427	1115375213	1024826142	1178289754	1214771788	1513353848	1262046444	1388919834	867098471	987738876	1316180359	961337979	1153255007	1053890193	1078085280	1131755273	1257465118	1078575578	976380848	1202375561	1058417848	1196976130	1403177403	1195523093	1008416852	1159020326	957622417	809910645	1124374839	993039555	1347052072	1248089300	1244243614	1162732933
Phosphate	17982078	6711522	10392782	8462388	13236281	7684742	9262873	5811004	8330878	8901466	13480868	7859526	12092186	13512248	9956578	9837384	12017645	14289679	9561261	9075234	6263891	8966972	9699754	16697705	7534751	9837316	6309712	9479907	19898091	16385261	12826853	8006339	13236736	5388136	11733391	13429276	38065534	10494727	9968543	45773035
Phytanic acid	3348753	4779479	3518993	3173196	5720355	3569066	6468301	2178685	9659638	3045548	8586366	5436669	4209715	2337019	5591423	4341304	5069047	2870228	3968324	4411346	9872305	1583412	3303501	3951472	3284727	16859746	4091647	1688749	6110032	5319908	3117392	10025277	1112052	3546379	5154964	12545193	19601564	7935565	2674739	4215773
L-Proline	2357081054	2729174911	2186642666	2862725781	1927175036	2243327160	2633333044	2873782523	2968515436	2210175957	2328104849	3962740579	3173615283	2280099695	2836345202	3685051189	2676280249	2380906902	2342051799	2016689597	2458389809	2544189192	3266522643	3226186282	2268804715	2757878230	3589892706	3164738048	2750567353	2562225814	1944764976	3046582803	1983996228	1837777336	2901492793	2443216889	2124777970	2242421574	2913553000	2934259228
2-hydroxypropanoic acid	1222924288	1075674973	1275459953	2567692464	1798079567	971083379	1128863772	1456569853	1109283007	1465371754	1451497030	1966067081	1520488398	1278133012	991459549	1035667299	1168163601	1604245123	739369829	891980602	1069292390	1046989788	1521348963	1132123868	1029277648	1096879973	1410468861	2525166666	2096136327	1028260712	930591401	1060716297	1671544094	733129543	1322839546	1099112890	1573712808	1655118066	2223721895	1191789121
Pyridoxal	1983663	2552621	372626	2747859	2440344	4008647	372626	1863130	2889087	2380612	2699557	372626	372626	2719127	2389659	2736124	2395979	2562994	2517107	2597268	3016037	2064247	2756176	2523776	2377776	2431949	2143297	372626	2184010	2222038	2730094	2470275	2098776	2349058	3334630	2082463	2254267	2504088	2015841	2361125
Vitamin A	18757972	20665450	24759698	28530419	19836951	19831029	23424715	15957037	31881013	22268360	20149745	17483300	18058506	24348739	25579540	19723025	21160073	23463173	18105883	24699470	20724258	20818944	24033288	26512720	18924941	21805962	25188590	24353775	16546045	17980692	14987229	26053581	23904692	16575899	18531375	25669406	22109199	16768205	27189993	16572901
Salicylic acid	195096	421918	129018	513349	803852	158998	127308	1867982	430976	595753	715645	304062	1969466	962330	213075	625194	1297009	592136	162636	1135366	320625	343622	901384	1076101	892669	434185	621533	731955	356228	341467	574802	446153	477205	245001	512454	25461.6	2285962	1044441	299233	1211033
L-Serine	387710131	378620262	431421232	336661214	398348074	333545167	323106976	391375396	324385401	389657815	354224484	541616079	258940540	378590744	308743377	344454882	363112693	319255202	334016692	365100714	348576833	323606832	385759536	354435077	381319902	330029498	293617101	410232198	535028498	339193383	347513467	365820925	376208898	364234795	440240596	325282202	401280834	288445355	458102733	250602773
Serotonin	3960364	4602492	7586835	6438998	6415378	6547453	11547224	2646443	7932247	5216369	5546835	1010478	5172151	8265796	13332563	3460718	3400705	5825184	9164650	7629757	2696807	8747343	16962626	8576447	8991253	3847332	9512364	4960801	2512150	8996828	5704696	3699394	11991142	4202892	10056134	7184592	2706784	4859781	6149883	3756975
Spermine	38417165	1092079	5028268	6010179	2046716	10503924	366434	871399	1715505	6978832	549755	9962124	1211114	947356	2698126	210720	2112006	1073131	2950406	419512	1093696	1841579	1104398	1190062	474953	136323	983685	6535818	41101131	318371	1444708	972247	8019344	2678090	268317	3113426	1250848	1415611	1653485	2598261
Taurine	116586067	112051299	118329112	159412334	159814522	96336085	109280076	124646278	109019657	110585900	177205841	207260769	124247467	182024631	69829286	145370769	108950840	132026107	72424104	126934930	97258081	109391170	209836936	97821345	115057186	90917840	91085685	220095976	149022733	88382086	81672291	97990937	106963364	93712617	98517831	82489159	186194522	128845357	168486012	78786260
Myristic acid	556301167	524607131	456937046	441710958	635016961	660198863	378918349	137830995	369471647	403816257	263336077	451536110	405440262	284906427	230162642	315255865	168484434	248367646	246300423	357258629	984358756	496794048	444991160	174736150	173835303	631248318	240689016	282296885	458495110	380022827	711770153	1142965514	127703115	404975034	930594910	610312090	421115322	251579774	181330444	306660754
Urea	437935461	552674613	347043175	466776481	504080463	692376045	666556776	594711492	408369901	1075699076	494351639	603544699	462872922	685339642	306059406	337058809	505992611	453793392	396114914	458308848	395385950	327327007	567441189	526149480	500878277	809505452	607955113	551799037	773008518	635343949	830079088	953653183	562020963	568072405	566294551	579096337	628027721	926660856	502758004	1023589636
Uridine	29261125	25808777	30058522	36252742	25947985	27253116	22335960	26945030	26098408	32527776	30900946	35789086	15127141	30122255	23809725	21359866	31583133	26390531	27686481	31692712	19834772	30807194	31323285	23358582	23822792	25144696	28410447	26474852	33724390	21653087	20127297	30080490	27111521	26687478	22085882	19247389	26498602	28068125	30287168	24770449
Deoxyuridine	379982	414673	362701	252679	317875	415507	593744	633263	210434	404117	254066	399783	105624	441342	231110	167195	1522374	229173	201247	201018	334778	504656	203442	274708	469576	328209	282683	158163	1116431	121309	190347	134929	239785	160529	319566	211643	1000714	628106	405395	636136
Urocanic acid	160347	199928	185733	154634	173045	237645	205976	171561	219679	162211	285109	215056	147151	241902	184357	323735	204200	237433	435800	180283	188511	131056	429985	522070	282302	221875	148636	218208	158306	218908	146076	246482	116328	224866	229714	286313	151634	331696	254102	266321
L-Glutamic acid	537533838	418173184	406923445	508904980	287546910	228345208	160951007	500527311	339303333	406707534	276914882	533443569	255451495	427826364	290309347	223499540	398767487	358650289	186361654	236504485	180029679	502256543	475759063	510186748	433234803	216410944	413467888	735551183	651670335	405147637	199582900	197516843	521235196	301793809	276544200	247465562	451381546	281811573	542308021	276766327
L-Glutamine	2971257919	3159947293	3007623356	2845108689	3248754996	2790420307	3021529052	2348671437	2869749418	2310825242	2867799491	2633625976	2876546976	2904552403	2701711178	3200132653	3049512720	2693125450	3511824888	3112909102	2877134080	2660882973	2821722510	2938734370	2875720622	2948915441	2805041408	2476194138	2772889223	2773274556	2548096812	2833745701	2507016825	2567657146	2865101447	3052842484	2408860891	2645101195	2280906779	2578860079
L-Threonine	759405114	747907451	617182677	647816879	576987606	694599651	591261232	632890594	558035290	561023106	545061027	744712720	506475896	625704983	621129476	537594706	669498483	549665858	629488786	506432238	631742625	448356392	697907409	594879052	660208777	533113727	709507321	656490921	752270848	605725437	385246981	488032658	416920651	589975574	644820300	576291919	511891320	462606205	684619771	654833446
L-Tryptophan	495344591	766887808	608009600	732044734	554780797	478229190	695378946	603817901	727619863	595031699	780838984	537895544	731110905	793152085	514948568	629073899	723989741	691072745	679206871	741670551	532717925	693882422	654833342	546153021	642855497	630443333	656762663	728144453	693381886	660673933	493399341	489337679	483843854	421956901	567617529	527828059	653972799	675650940	572723348	646921677
L-Valine	2666332995	2231353799	2065505367	2714448779	2162733378	2417234205	1994066758	2399025024	2347661276	2620227141	2241576836	2040428366	1938039778	2442305427	1959920363	1744317498	2052762091	2156079959	2581039644	2260220289	2031090412	2614481754	2666980858	2307178437	3702331144	2483877612	2840099222	2409294287	3281897271	3364416525	2152062130	2598058422	2446320346	1888321387	2297376436	2444629925	2358107738	2953957341	2695626257	2435741288
D-Glucose	558939812	591756596	601869058	648292258	572220389	597387463	642673108	517327068	668755034	710685423	462651429	476900855	529324912	490443888	648611042	483718316	552340348	606891054	476553916	456362447	680455235	617185660	512217294	572103541	606792573	854140366	720203668	510549126	679159449	495283631	555286248	593701926	659324530	510838440	676476973	514369983	502119419	527503596	490350888	464677634
Adenosine	31113885	38251.8	38251.8	409676	38251.8	38251.8	459961	38251.8	378518	454869	669087	191259	272826	454186	38251.8	38251.8	367492	38251.8	413701	674911	693647	720179	369501	290236	665173	38251.8	781795	426317	670447	21632062	455077	407462	814245	1004025	384413	686781	638812	348855	289773	551171
Betaine	1199828850	1258862015	969872345	1180322275	1131678536	953776149	1177827361	1624971923	1462739908	1548499022	1121571698	1806313787	1234056937	1394876691	1496605589	1390772462	1338715954	1310483593	1577454339	1631518516	1422053182	1117364188	1158798654	1352168369	1632694945	1853865911	1292186677	1776022858	1224140640	1265455502	1233670882	1432588144	644329223	1305278429	1472861054	1194893412	1126479909	1353611642	1222420285	1388616884
L-Cysteine	2961303	4060789	5704944	6948986	5732200	3038815	2866170	3146549	6466088	4286005	5370586	2565970	4609992	3508812	3527263	4068489	4759324	3044913	4868545	4572306	4013470	3717687	6198886	4151695	4694310	1636620	4283943	5407747	8102919	3485039	3068400	4366800	2769120	1468631	5948931	3519028	4208087	2515966	1918639	3017584
D-Mannose	6497792	5013774	5182913	4181169	6816608	7499269	4754826	5741920	7197571	8530374	5270478	6952855	5545897	6703699	7562534	4978709	3920608	6198680	4529487	5405487	6102213	7237105	5902317	5602529	7288628	6231518	6111901	5135282	5951294	6031358	6278712	5905636	5812395	4540818	8595142	5475946	4125865	5682910	6338667	5415293
Dimethylglycine	74948910	78871610	60113413	71238841	99672928	61465957	62368668	84033030	73106656	88304998	78563327	115218861	54981935	59850940	51583365	70603738	57425215	46428514	56233370	71223885	89356245	72402907	68632986	66894665	83099170	79179264	56593725	105204763	80163904	55792743	53136712	71178675	57270954	64538068	67826923	64045914	60854226	64427954	96831502	86651514
L-Alanine	1108656008	1222846666	1155556919	1609501841	1015007123	1020692729	1138527621	1058525501	1064891661	1238740749	1143189128	1389735601	1282746174	1070539506	952693754	1168338193	1248325108	1384766624	951038982	1014820236	1204667732	962199365	1236839843	1279693554	940676537	1287576039	1559832946	1426017234	1380961719	1178721405	808918887	1198485394	1009343357	827069937	1278664435	1249014977	1031091004	1218649479	1578091758	1096464306
L-Tyrosine	261171231	331422644	278707995	325143311	250807504	289195779	288415099	276096075	247823414	341622300	339502473	346122392	400036457	288593129	229417633	311913969	303502373	304644689	295208254	256589667	308180080	278359045	314760076	274313069	252189768	319715388	269558456	503209928	375127377	325675376	181848894	281483661	212784710	204878359	366051472	305172903	314897699	262172716	248797684	270503478
Pseudouridine	10673904	6150156	5039286	6781547	5374153	5452262	8030646	9198594	5428487	9178403	7371154	10778631	5732186	6412730	5277831	6080270	9005144	5486000	4742397	4796205	6853463	7296072	9666942	8244625	7169013	9227616	5644719	8016891	7539454	9206010	7820020	7020905	10043142	9301232	7520496	9145555	10446579	9434654	7313867	9097095
Pyruvic acid	4073846	10525047	7722494	16590239	4427140	5313547	7015041	12673601	4845321	7117143	9800586	16424881	12932645	7736143	7679090	6213986	4290852	4741039	3024148	6888842	4005083	4759531	12269525	9627197	3142245	7027389	9282089	6896759	10373839	3591769	4581078	3755817	24129764	4016237	7191066	14477046	5741826	10299632	10948672	11402701
Uracil	207809	160102	135719	153275	169835	125179	170663	12568	62840	159673	123053	153108	112783	138293	74735	89263	415037	100791	98177	131038	93377	112796	279296	147805	121580	128656	128656	129046	323654	113956	90394	103618	112942	113210	105960	85068	219053	159922	135635	120260
Cytidine	311404	67674	36934	89835	82142	42514	102077	56681	95995	102115	96472	58370	64534	77015	40947	52931	106235	49110	42607	58105	83792	218077	75806	78981	74360	83205	64732	103799	249437	84043	121706	60493	194692	132477	88357	94765	170978	161164	43149	59560
Caffeine	35499634	67876274	10050400	18086171	29489161	184678	5796429	41898192	11571793	16589469	321312278	17614770	33961182	52385246	30662246	14516669	73436379	20099433	24111548	21593413	12470006	14374004	3638221	10571140	10504419	352610233	184678	135919215	69453415	13179490	923392	39793616	13652302	11373190	49626229	58048747	90095774	1171452	36385480	1704853
D-Fructose	1597180	1638083	2731720	3578025	1800965	1939654	4128589	1320502	1735112	2648112	1911149	1604514	2036415	1657622	2673785	2064810	2203372	3014944	1548667	1723368	2268677	2458882	2357715	2578876	1551111	4104477	2896300	1420050	2480551	1739754	1315388	2733088	3009536	1823259	2305726	2394801	1910633	1560640	1501027	2251929
Adenine	1382817	931622	767330	1189159	773569	1158274	1403767	744398	1244821	738825	1096092	1187044	974269	773459	885048	834130	94547.2	599351	1056298	1297226	881859	948232	1193851	1026384	1317863	756233	1183649	936902	529787	1143138	627594	1160767	1139317	1405913	1399462	1494427	472736	935843	94547.2	995790
Cytosine	37452.4	466665	283076	187262	37452.4	37452.4	795502	768154	37452.4	335132	251788	648685	37452.4	308155	37452.4	37452.4	37452.4	390400	37452.4	37452.4	339026	490970	192436	219480	386291	860833	37452.4	495670	37452.4	37452.4	37452.4	884890	364163	303833	276597	37452.4	753044	1459158	316269	295195
Capric acid	9786837	13193359	10305107	8308876	14680206	20904939	8255551	5195843	9235669	10251421	6685825	10736680	12820640	8019527	6549867	8880682	5592171	10701536	8006187	9520780	34997548	8839693	11954164	7626678	4121906	14388016	9023992	8073254	10668024	6547600	14456645	42244122	3424339	7564141	14127468	12978157	14564288	6700654	6722226	12021537
Heptadecanoic acid	123135118	100939128	99792788	1.31784e+08	143967815	119511709	1.24815e+08	40281935	116365273	110720177	70242737	126900808	97417045	86924354	7.31894e+07	59410793	54067332	55027118	93387509	1.12277e+08	138009638	134686305	66296991	55595054	75491086	1.33765e+08	71164355	63145932	150449981	126007008	135377476	175101612	58184992	92975125	171782772	136562592	102326037	86553188	42977906	67801416
Nonadecanoic acid	7079720	5165210	5997767	5823367	7799288	5465982	6870985	3819050	6429725	5523067	5127275	5749041	4690403	4890644	4375605	4149965	3630613	3556005	5604505	7465059	6516876	5749280	4132420	3618292	5755447	6788625	3895905	3649567	8172122	5907229	6760775	8692749	3100885	5899409	8175586	10309869	8114932	5436425	2855000	4633318
Arachidic acid	29401758	21188106	18920497	20276603	29167890	16894145	20293653	19218870	19760248	20835249	20472623	17446063	16461458	18638187	16193475	16722213	17042785	14660094	22495715	27582888	18572584	16654802	16799343	20952509	19940196	24994360	13813383	21821298	35637564	18187475	22345454	25150805	10675444	24016843	36831179	55576076	33079331	18991741	13777144	21864296
D-Maltose	2599577	689381	370777	329640	439562	316708	472846	730823	335859	446536	556602	661460	59404377	431024	247839	264186	1004805	427748	277409	280579	314182	584117	1864214	455102	334404	444913	404516	571986	1137020	31751311	32639449	328815	524953	363250	277286	384473	1151712	621668	1540694	558373
D-Ribose	606532	661301	540097	7329.8	177266	342205	199623	1255487	722141	423657	418047	1976417	85084	7329.8	94792	36649	483739	141855	458231	315593	213142	823151	1123392	1071889	864148	7329.8	255605	355173	1161226	7329.8	332358	7329.8	415005	451500	655053	1049396	144131	293277	195288	857287
L-Asparagine	248170498	294622636	255604647	295269468	268615292	222684546	221091864	257239196	256050222	244274225	249840417	296317759	229619625	258889259	259014601	273691705	264383489	249550488	283340528	255206180	258864633	227263495	259353963	250726944	255922877	285294305	227123411	295022168	263137806	233578445	193121582	259512923	230553015	240704260	304091319	246419589	263186979	207945021	252901179	225690605
Cer(d18:0/18:0)	998431	345677	725269	767528	365648	526986	295085	137679	467111	328993	836757	378271	457476	779226	387577	27535.8	414076	280509	148946	589447	303753	1055986	331990	214296	789943	442743	463340	373283	392800	474348	458858	362614	1125143	395435	1090282	1470397	505444	445706	420149	427640
4,5-Dihydroorotic acid	6759.8	84779	83757	165089	120967	117720	196582	6759.8	230344	216327	86865	153578	156833	219292	98445	103586	6759.8	100357	147962	142478	421043	78117	6759.8	232400	77129	216887	208390	251318	6759.8	311100	78262	106285	34828	88843	138759	133495	33799	141344	52924	53276
Caproic acid	2599196	2027443	8360767	1598636	2555505	2772838	2269080	2894079	2646518	2650140	2244337	1986574	1934721	2517975	2208686	2015184	1737067	2070417	1642517	2626514	3085926	2950897	2612695	1762676	2214845	1882902	1603329	3019155	3082997	1755107	1984198	2826617	2293464	1893814	1884214	2349616	3234602	1959203	2195541	3340830
Caprylic acid	2416083	132676777	57876621	2703470	3038753	4125253	2368187	285235913	3155768	3320467	3018555	145296454	2363086	2514882	2273960	2975196	1871988	2929126	1979577	2643952	8319914	2657636	2696424	576589725	2025715	4672291	136425044	3318996	100534237	1963945	199612103	7160493	452491970	2032663	194695187	3048937	4045140	2269153	2074899	123239679
Sucrose	91920	6649.8	6649.8	6649.8	47515	6649.8	6649.8	45920	47465	97074	6649.8	6649.8	145687	41439	6649.8	6649.8	56602	137368	43259	6649.8	124015	6649.8	40909	33249	6649.8	6649.8	51298	48215	6649.8	6649.8	38838	64250	6649.8	53593	6649.8	45408	39781	114378	6649.8	69916
Pentadecanoic acid	89604143	76867384	65019170	66128590	105161095	99157625	80256074	24362615	74466715	70573701	52942644	82960465	76712004	50321547	44925071	52287566	35864656	41379573	51263692	65879833	149022251	86915662	64831848	40233280	43694909	96949582	53182474	44242132	74762495	81666142	96870870	153114233	30937915	78073950	122272817	87129631	74783346	53102068	37889770	50725755
4-Hydroxyproline	71264264	76046037	117107195	87561963	56456984	85301066	86678281	69673569	95309974	108610184	40013645	116949411	64048381	103933280	65808201	77432124	51247510	74086494	77295446	86501108	89724914	50465379	85511137	69879975	48416770	104044365	90631954	108387473	93020256	78967370	50439612	80162975	66608064	90322909	105578731	75916263	102084387	68568596	94165818	74727987
Allantoin	8045300	2311320	2414567	1600225	1855718	1955082	1789239	4803158	2704338	2816761	2197970	2749449	2608414	2459573	1765576	1668621	7116732	2025055	1425847	1363435	2168945	5514672	2246258	2381617	3406047	2374565	2107628	2266252	7095977	1637231	4165094	1983969	3049128	2085603	1907645	1957954	6472328	4154765	4394810	4892470
Xanthine	5898422	6411508	8373686	8162927	6968185	5073870	4682136	6562029	6772782	6075938	7911956	12054971	7517053	7908700	5119759	5912931	10928541	8356753	4528225	5590059	4024901	8670741	12022180	8461884	6141280	4856251	4893247	9113360	11508057	4384760	5397967	4285433	8361732	4325841	6713147	7144864	8518210	7049803	9203908	5411990
Pyroglutamic acid	44712079	36388874	29447307	30104997	43373761	19923087	25858333	50040861	32379773	31583489	47465379	44440964	28926586	32946836	27228733	36099005	67572438	22622728	27133345	28241044	28117427	28045370	52800209	36173730	46049835	28731206	25489550	71591340	71276705	34685992	30721294	27153107	29258169	26633987	34152839	36714424	68039192	41343350	76369242	41539111
Picolinic acid	866159	1337498	836246	2286039	1717643	2179591	2154192	1742907	897771	2581121	983097	968699	502616	762552	664514	706531	611323	607974	839364	636325	1738697	1314275	1441368	1228487	3106804	1507208	1819496	2556437	2210097	1898167	2696380	1042002	1549637	987791	1453126	390124	1289949	1335537	1041991	608927
Sarcosine	5265124	6441510	3103500	4542762	6376626	5774254	3641554	6331978	5350319	9089839	6298635	8179919	2337547	4288668	1642794	7562299	4100436	1627019	8397679	4070093	10061691	3189469	4140792	5204826	8656905	6690444	4884843	8665211	7637676	8306368	2585251	7963609	2666592	4541790	3980198	1168258	7963597	3143966	233652	233652
Pantothenic acid	7491545	4732403	5158379	5976853	4187326	6310755	3820232	3349941	6050381	6049103	5921500	7184165	3230527	4373449	7906672	11802948	6690154	6768034	3970553	4022740	8243815	4572333	4515412	4814352	6066695	4849086	4513644	5597308	6545628	3922614	5325241	4185452	13057281	6029583	7427698	9211637	6359697	5570748	3910245	13298490
Pipecolic acid	117032719	81841622	547948365	81785741	84930934	116450538	75024851	66659912	123078216	182954743	111526834	131884266	89281503	113451923	61050488	91222759	174824227	95366061	98387443	249165012	81460284	48066055	90704684	84820998	76133210	373168536	99490005	125722289	78050486	70029226	62642516	279998474	89781173	137652765	95222058	80411512	112989550	248273227	51520697	114255548
O-Phosphoethanolamine	4781493	964132	1849281	2085109	1684485	1304489	1524677	1967858	2635019	1307971	1992362	1437399	1798123	2231548	1364390	1646652	2736186	2175683	1720272	2027793	1161862	1971371	3292393	3254140	1141790	1079172	1800341	3681498	5853941	1022115	2622691	1568343	2649129	2246005	1168545	1482242	5409200	3222730	3611044	1808192
Glyceric acid	9097715	14761266	16654285	19948065	21107276	20059332	18407846	24169764	15644042	13489608	17409394	20950146	16581525	19719760	11311732	16516444	23994263	17549208	14248291	16212502	20168802	13836276	21082128	17772781	15807113	11893303	17276083	22122300	20721328	16411472	13348190	9311650	11796191	9781838	12355181	14671777	22208363	15501508	23151371	23158210
Ureidopropionic acid	1036161	882869	1367265	730207	1179482	1261861	679266	870005	632754	1157617	565705	723637	542519	590137	871459	535590	1121832	890507	1072816	1042619	1078968	879079	679896	631737	1084601	731832	700406	955057	860045	605381	573524	815198	891747	684841	766211	786418	909044	892705	668927	566531
N-Acetylleucine	122968	124593	116539	133687	78861	104888	89724	86040	12877	194639	143670	126090	12877	78733	12877	154648	118466	180406	88048	83596	79211	124891	119749	109040	119868	153402	121170	109727	179936	94255	109496	101761	151273	64385	176765	88253	126265	104076	89322	143531
N-Acetyl-L-methionine	1112097	616327	672065	655759	821852	575047	742717	857852	599280	1038416	767181	1254005	915567	944138	606955	1396783	965100	1291236	752234	605326	710872	809869	720461	645833	760607	739178	627237	1193029	1220829	822740	495922	471187	681748	586008	666531	615589	1265366	1154392	1539045	670953
N-Acetylvaline	315378	213205	165157	221452	257990	177179	224529	280043	240507	272107	191122	279745	250333	264260	163969	300151	271610	279049	199419	248722	241997	256872	243919	236806	237586	232342	236018	204226	528643	236747	206792	258870	243246	184329	221584	423713	351869	256094	228169	276115
Erucic acid	7158671	4984597	5300744	5090741	8357958	4736564	8395969	4560788	6136620	8606095	7823637	5676411	2293766	3612931	3953480	2588620	4384700	4646251	4970595	7155930	10243927	4205136	4338198	3528505	6595335	7654009	2022573	4424673	7694441	5608487	5156052	9862946	2917821	6585284	14467945	10700045	14026036	5633268	2989889	3673456
Bilirubin	20870.8	20291689	28492981	56482778	40642755	50561190	65304555	14360057	38969891	99362949	42546891	26541429	29732418	44018525	46422952	43057811	104354	20150216	76956320	74905015	61836443	12099821	31971612	22238626	52745015	52631277	38831018	26813511	1021906	78072385	1541062	37229470	3367476	24361407	40511446	44912317	258692	33195020	14340571	7043274
Thyroxine	864200	685930	906244	964880	1072508	555660	799148	763212	931228	753878	647373	662997	307821	687151	507848	447502	763316	612170	461290	542100	745041	935224	821135	591236	655064	653324	629723	595237	1130652	723981	751455	611286	694525	676669	761236	555961	539950	524486	616701	613545
Guanosine	1348842	89952	4153	630178	136649	503409	1757744	113749	199296	171915	80968	654007	131882	99237	494771	148464	75827	81543	2383343	2296337	613444	986039	27910	293017	834171	121482	3081964	4153	488411	2669689	47374	1239429	659028	1063440	2019934	489737	4153	20765	94963	149339
gamma-Glutamyltyrosine	1546259	1950175	1263968	1854711	1659881	1624201	1552633	1329387	2029396	1188766	1675443	1695332	2148891	1804299	1425232	1843564	1639882	1440457	1519878	1403708	1958618	1750472	1666155	1495932	1451836	1910119	1488060	2338304	2047328	1678395	731114	1588672	793630	847438	1332616	1697625	1835952	1272010	1096795	1874379
Indole-3-methyl acetate	567686	235286	38623	302507	437500	251583	314851	640367	216490	539510	353298	421978	301840	497111	233126	228787	648077	702297	289898	328520	806157	396515	38623	756476	193115	473776	540838	257167	517263	350356	781563	311712	383842	319598	596083	396194	655827	367220	332884	431623
alpha-Tocopherol acetate	42594034	390233859	339400812	419673335	349381959	346210423	344830371	280160337	442183930	336521179	418722047	425383312	309453673	384663000	369275008	231319016	71414206	313150981	413102728	425432596	487339202	179953315	329580306	291322191	396785858	329793216	318435491	308333764	123389200	359206239	197584935	333988958	168846790	341201289	415437146	473087878	123986028	304870665	276467884	213489392
Ureidosuccinic acid	490562	115970	79746	6583.6	73350	6583.6	6583.6	64103	134959	139987	106888	46522	6583.6	252185	6583.6	37696	302926	6583.6	66885	32918	48684	330524	201553	156584	63761	44065	6583.6	170785	224812	64261	98683	6583.6	41093	40895	6583.6	6583.6	200922	188095	43503	84716
N-Acetylalanine	4987710	4070497	3444164	4325636	4170716	3475352	3947322	4453081	4992068	4784621	3682420	5771755	4216757	3875795	3842171	6234114	4720502	5376624	4618206	3445478	4816152	4090844	4630315	4294359	3990808	4950903	4210662	5345435	4802232	5309682	3761947	3842655	3858770	4014742	4710380	4271145	4977318	5045175	4822059	4399786
Vanillylmandelic acid	257539	28083.6	181472	237191	230755	167613	293043	195246	178728	318550	248112	289365	244311	258125	28083.6	257700	317856	28083.6	202808	204090	251986	231024	327143	720082	258118	217750	163319	226928	270373	387059	140418	174940	350122	339408	28083.6	348193	387907	469123	212057	258369
4-Acetamidobutanoic acid	6940171	3239184	3633691	4126092	2937901	4419331	4303000	4882220	4220305	4992746	1915409	2983493	1746206	3801943	4547042	4391680	3551249	4620649	4764686	3836573	5408209	4167283	4795652	5030537	4727698	4986811	4145069	4030694	4409180	2911907	1972945	4823942	7402508	5895843	3468085	7396637	5235082	4595938	5173996	6198023
3-Aminoisobutanoic acid	43993165	26333214	39991617	14965356	37228079	35282249	23841189	17417372	42910183	17482235	22346983	21011438	28703279	35079074	20382665	60177416	29074359	8071437	19609716	62157568	101895020	46007094	37699933	18326008	38472661	32278627	23058972	33215631	50910672	44242958	83275721	30910058	31842451	27464212	40222986	25602911	14070258	64198115	20612729	35512077
Chenodeoxycholic acid	3.93368e+06	3978487	2.92747e+06	6.32585e+06	4320675	4.54454e+06	4.48138e+06	7.48687e+06	6.71723e+06	6584384	5501068	5751018	4.36372e+06	5.83215e+06	6927828	1.81788e+06	4.42196e+06	4.39666e+06	15027192	3.86466e+06	2.53627e+06	2.59583e+06	6962681	6473920	4495943	5.47661e+06	7.41881e+06	6843283	6886817	5755466	8726708	6.41469e+06	4847140	4271010	8974786	4.23315e+06	4406892	5904020	8742590	8219431
Citric acid	177216690	141460156	132104898	121233277	165772725	130789793	106388033	132122339	149252746	111325453	139287781	123189691	118084464	133674721	181891715	142677513	103989852	58875286	157139362	144417115	142457767	111990285	133600108	134867381	153247773	178629336	140963992	149928781	206201412	103127173	192200493	127997168	127504090	127271459	155389083	109745142	128770480	199898666	132873893	161578728
Dihydrouracil	140979	14030.4	150496	166899	177572	142919	164330	14030.4	14030.4	184187	112407	214995	70152	156395	14030.4	213864	14030.4	14030.4	14030.4	139167	254873	150566	99239	14030.4	86366	167452	14030.4	14030.4	131690	100277	119906	147913	14030.4	88804	183905	114281	124911	139204	87183	14030.4
L-alpha-aminobutyric acid	263549520	301827660	378755816	308456619	297078423	431637489	313889714	274003031	336391707	269906310	355589863	394518988	192943337	341118984	368656960	215612467	274431678	264508620	321192052	420308745	253572634	296921518	300684438	282180333	649271483	284690564	241835075	392989378	527914930	359647743	397551930	481943763	388116467	285668242	493093938	278212557	311552075	275624520	349706257	312543538
Uric acid	172800766	134512196	132447477	176034209	108921031	126121134	144627220	176672195	233515022	209559543	154668097	136916906	168583591	173837908	143964010	140037850	122659435	126122128	125141267	127104795	161120309	173796368	207108192	202678422	185517342	198557709	142212632	236922028	168505448	229119908	138970701	125831400	160838397	168962192	222124404	198389840	220266473	191732114	185713908	135365134
Ursodeoxycholic acid	760209	191360	4323	949284	4323	4323	78415	4323	324985	121844	4323	1640652	261121	227330	108861	510043	481977	126350	2125896	4323	452866	68390	916138	926471	200172	4323	517267	4323	415107	536636	221518	235773	447043	371313	4323	4323	99540	21615	122535	620749
Oleoylethanolamide	1801962	1420978	2037310	2282312	2615097	1635217	2163819	1399668	1933438	1871168	2396665	2092631	1338658	1647947	1708524	1334862	1530897	1430167	1737096	2343148	2187377	1693417	1176990	1112555	2293376	2033427	1281931	2059034	2023301	1636609	1578615	2815841	1096143	2584774	2854921	2277921	2792133	2173333	1199930	895964
N2-gamma-Glutamylglutamine	54187574	69643360	59406321	61085626	73818979	53525554	54499644	44258193	68935233	38428977	55934188	46576958	40711856	58118901	59227889	72286421	44869382	42706533	65105174	54410805	60651321	56958377	50651877	58651487	59541951	70625900	54941178	46156503	65297283	32375855	39491451	56583600	47146490	51738839	54449936	56459339	54351295	45326080	43458425	46261171
4-Hydroxyphenylpyruvic acid	138542	153373	280935	329168	200329	127517	215541	90679	280156	308345	299176	167112	275799	72302	79194	82795	161629	202248	110334	97966	148297	255887	192331	283762	108926	203856	276158	363734	384931	324364	225692	185764	276274	107088	279561	124416	205252	159143	74998	120517
Butyric acid	1779044	1365342	9635381	2412291	2565415	8648945	2067106	8237751	2056894	1807921	1805688	2096047	6921696	1810245	11286119	1231766	4105455	7423557	1521870	2702895	30171597	3464616	2615908	1145472	4325607	2151092	4435840	2334495	4100882	2017645	2008822	4229733	4876721	2082705	3009461	3412784	1468759	1326894	1872281	5168540
N-Acetylneuraminic acid	1703476	1275740	1118111	1095223	1288404	888277	1026984	973188	1481263	1185839	1420144	2911568	888845	1253088	1080868	1301602	1255768	1029431	1223832	1204430	1171168	1474363	2132862	1413396	1050771	833730	913734	1783442	1260872	998199	1210970	916037	1989595	836763	807871	839404	1818143	1239294	1557273	1242603
D-threo-Isocitric acid	772865	349338	512278	654605	773450	621018	511424	615783	725983	415592	671245	377731	61633.8	451590	691212	402917	561022	589207	666044	609603	672770	536762	761372	557669	703775	383657	755519	789668	811813	308169	457585	930363	411112	413425	981379	601436	742853	717031	567564	521552
Aspartylglycosamine	614545	348381	298346	280638	232386	141661	283509	202180	372691	397822	297874	200810	238167	215426	189143	223824	523444	190857	139794	214126	355081	370629	473977	280400	291432	375330	182160	240094	395494	227653	289681	102304	371052	281731	253318	282170	510520	314361	288066	250047
Acetoacetate	6212109	1372510	2236720	962624	3412464	13238942	2775865	1240976	1867813	833229	936030	1386324	487556	1917315	5236268	662787	491046	745079	2621082	4221354	2644397	8940028	908199	1683547	16968271	2227205	97511.2	795289	3070417	2439114	37940660	7685669	8322403	5002042	5306835	1182790	850726	1231019	97511.2	1134105
Creatine	1588282586	1008046235	936315598	1877778946	758349999	843014727	1037355679	717244040	759551231	1105844045	472306173	636748421	818871194	1690633577	704836643	367245817	1234440390	819178738	726190625	1223011446	809514401	1429103273	880503787	916927201	645979283	775850491	989849570	1071384034	1181118122	813786358	827563366	541295702	1841355018	1239303730	1355681249	850396138	1097092864	913070518	775164537	764652982
Cys-Gly, oxidized	5082947	3263085	2178449	1962750	2296176	3230398	1152476	2954090	2870322	2343781	3859431	1498976	2110411	2787761	2300563	1420418	4732812	2916370	1638062	1038610	1763708	4002060	1624589	1324743	2868472	3844776	2093143	4115968	4621016	1380939	2550780	1477971	2533103	2375994	1646615	2562930	7345236	2930523	4473921	3324318
Eicosadienoic acid	66760434	49150024	79513629	84398937	67645415	71863664	81535727	33333250	64054061	82924768	53322580	69107587	36024191	49352841	41211685	33566050	28684035	27296089	53192620	76266224	78177651	87568736	50085975	26919445	53810628	121045743	26464598	47193494	98969545	61290280	76307684	115238276	36385880	55171984	134619347	87583691	74492899	54590422	23363660	39679138
gamma-Glutamylhistidine	1832885	2802803	1992462	2777396	1265004	1151980	2288834	1817554	2794069	2898670	2138107	1924769	3114179	1412980	1830823	1065558	1948918	1103869	1553463	1520807	1287047	2167863	2616332	2034058	2472328	1702883	2253786	2444391	1852910	2206813	1774256	1956647	1204664	2097900	2582062	1492751	2311065	1603485	2395431	2281848
2-Hydroxystearic acid	13083577	11536552	15211553	11227699	16188854	10615521	17052977	10283128	16952348	13463671	17260141	14786984	9272353	16346181	10995316	8719495	9900830	10820892	14084245	15145377	11529462	11373500	12491057	11612038	11888380	10586639	10079657	9687713	13090895	15067975	10057812	16540844	9207948	13818638	15016458	16707997	15935819	15320142	10355847	13114552
1-Methyladenosine	8783195	6592632	6817509	6560402	6487881	6202844	5890085	4257564	7236073	8036933	6325387	4744970	6074238	6357683	6704657	6431178	6436066	4004214	7405169	6111324	7461691	7458356	6218927	7252111	5958503	7384861	6566938	6845995	7249145	7988720	6174908	6177400	7668766	6026285	6498871	7280727	7492635	6325836	3597053	5657731
Glycerol	9764932	14282474	12092693	14126125	22626988	15832393	10540772	6688658	11012944	14050972	11639956	18762747	19529693	16785841	14960606	14275059	9244710	15947715	15918349	11523449	22682889	15469915	12862870	6585627	4245105	20586164	5324266	9576700	10360911	10452610	28583222	16264291	3673330	8962602	25514927	23025965	15145949	14119240	8531371	8996681
Choline	1068687849	1116944897	1025668413	996534081	1078861090	788373325	1015638427	1107710477	875569321	1167496259	904188987	2063491730	875852938	980037589	811896370	1070665460	1149754076	907063762	1101565032	1190328338	1355201921	852301091	1135033988	1085351734	852462801	1022329782	858580396	1377847514	1281329405	1070703584	748793871	909754702	723944710	960016968	988848331	994363116	1152537842	916526654	1127748605	1119434125
2-Aminobenzoic acid	1341990	1897615	1279589	1668645	2206530	2063656	4126937	1437448	1672615	4325020	1555234	3236445	1428710	2834109	1335831	1300717	406736	545606	1276776	1155092	635920	1362625	1081526	2456680	1982041	12530232	2602446	4582920	1491871	2676488	1978980	1510707	1492331	1521615	2313202	1930130	2681554	2228677	1465141	1058538
12S-HHT	128384	159944	382142	433054	108931	74654	49528	479212	373404	769816	118712	860304	583517	299877	98012	87603	4263925	368172	72291	356603	43263	338446	55546	8652.6	63199	8652.6	51595	282319	2900255	155065	1599672	49402	3704993	258401	319961	100089	1678065	413295	1534400	115957
gamma-Glutamylleucine	3413698	3648984	2699904	3529313	2423874	2897576	2678042	2490214	3797517	3141688	2918366	3812052	2867449	4177119	2122038	1909169	2846427	2271250	2988866	2448600	2053602	3827319	3125205	2538306	4436427	2988829	3512938	3730958	4530798	3764217	2801441	3394022	2545345	1769559	2707850	2569080	3400643	3311375	2809324	3452833
3-Methoxytyrosine	1545359	1329154	1450571	1267057	2212474	1236698	2292075	1246405	1931812	1460304	1715387	1782673	1830278	2050330	1514854	1720998	1507206	1161922	2673130	1587550	1772089	1759647	1751909	1445591	1421296	1426749	1358314	2283493	1388337	2066218	1450817	1531387	748144	1933014	1273905	1758397	1761996	1475915	1271873	1789592
3-Hydroxyisovaleric acid	3224804	2091059	2574033	3003654	1496309	3280869	2725025	2471197	2832363	2910313	2326760	3679903	1762464	2863716	2613676	1598161	1762671	1489642	2825018	2615710	2398355	3645099	2527470	3555753	2260407	3176941	3250030	3405414	3098310	3777851	2801407	2848865	3207773	2642101	2360954	2097884	4903064	3317177	2575568	2150559
Anandamide (20:4, n-6)	142757	93928	14241	142519	95198	132287	100803	14241	100156	79995	105606	218462	109808	142683	101092	113789	14241	124130	14241	127808	103531	14241	71205	14241	98100	166325	94526	144942	107668	14241	14241	198925	14241	112472	193108	114740	122330	123323	144606	14241
Palmitoylethanolamide	1457059	1031086	1505239	2309701	1645065	1164474	1593234	913332	1900621	1451477	1903073	1265188	1209722	1315669	1465096	930455	1122240	1246900	1242252	2052066	1470308	1231618	920077	945685	1180709	1262867	1001484	1561961	1992635	1373808	913869	2079203	1111240	1900554	2367454	1542785	2281713	1637897	891420	672246
N-linoleoylglycine	297121	8714.8	8714.8	178686	221302	8714.8	175998	175918	233619	310284	131685	109078	8714.8	8714.8	8714.8	139824	103789	8714.8	176698	8714.8	8714.8	8714.8	8714.8	118517	309252	8714.8	90116	101378	277126	231187	170500	8714.8	87383	197209	8714.8	216421	8714.8	132374	43574	83777
Ceramide (d18:1/16:0)	18199975	11584124	13293622	13513975	12793806	8362037	11722124	7944031	14222852	11118139	12022733	8905099	11071312	10997076	10423178	7828872	10973902	6411849	7911892	11506878	10789080	13710928	12490608	8729074	11565520	9229031	13206758	9812733	9516563	12166411	9273672	9416296	6670623	11392793	12337128	11541179	10733196	8505664	9277650	9398175
PE(16:0/18:1(9Z))	18017417	7711941	5710160	5805596	9553692	6002569	7705558	7487208	8608762	7631607	13169675	9088017	10479252	12466725	10742393	10512185	12950259	6794971	6171398	5578455	5878560	5316202	8362504	6440902	10194730	4626365	8275478	8529931	10395894	2740329	8587288	10748415	9089564	6534081	8728250	14011650	8415495	9509693	5441429	11601760
PI(16:0/18:2(9Z,12Z))	2296075	2320508	1914886	2791211	1812173	1316318	886838	1608744	1671862	3838115	3224358	1193738	1899006	455440	1364417	1965288	1367862	472643	1784786	902751	2153263	2192085	4011288	1131023	788947	978498	1872028	1454309	1531409	1249267	1047202	1634574	2755069	1301161	2630342	2790288	2336216	1907032	1040090	655314
PC(16:0/18:2(9Z,12Z))	756713498	683983470	737640465	769643289	813076477	652169932	669501611	717492080	786267058	737444414	749740133	511898600	663655221	636212864	688776455	668333683	729568723	549392234	757905458	704081330	714618453	769157764	814660347	729385640	766606977	637851015	680079341	760821710	703253472	703983318	664108372	660449691	685835415	724412061	781029095	703418599	799648470	656135406	656269415	602472418
stearoyl sphingomyelin	66840944	41910093	71131158	77669816	65311991	55954677	60269252	44598388	72063753	46522129	59339057	69181786	58777197	65298646	59376318	49759377	49970378	69054159	70774232	82899631	50789715	78841316	57150644	60461269	68583706	57132298	55224695	60299605	52192715	65873642	73732444	62592127	57728864	69555444	67433679	54937618	52096709	56922582	79091750	47036428
PC(16:0/18:1(9Z))	556660482	526409519	566158349	487522954	522181611	508181698	514829319	526037942	614746336	491036056	660945280	408602082	496118571	498305589	558366786	461477065	580048014	385282025	394311256	504004820	552157809	520627236	492743602	462836290	526593659	500340450	507788957	504705120	475071149	475359300	514014536	636292804	630748247	523691962	564549435	610836276	650964372	491717829	415322150	512806301
Ceramide (d18:1/18:0)	6883829	3398902	5452563	5113649	3847933	2977633	3274968	1911540	4522171	3256755	3989742	4074065	3619829	4754068	3654472	1774028	3479443	2382257	1745074	4139535	2839783	5265734	4282678	2172467	4817935	3437690	5033880	3127845	2836356	3619817	2875549	3330990	3025164	4148650	4461635	3541871	3153304	2691708	3850402	2623093
Glycochenodeoxycholate	2176791	1.85997e+06	491172	2.55401e+06	72208.2	1.09876e+06	1.14033e+06	3.10006e+06	1.70052e+06	1.37144e+06	680616	2.54435e+06	3413044	5007238	1882559	816763	1.76099e+06	1.19531e+06	5364107	3.8306e+06	1.88931e+07	925123	1.6895e+06	4084207	3598869	1198301	898363	1.80227e+06	2.27088e+06	1112640	361041	2.49859e+06	1.37841e+06	1.11849e+06	2018858	6326973	2233725	3.15148e+06	633537	1.56122e+07
Taurochenodesoxycholate	129981	221920	52262	390986	344363	367286	146253	256744	115520	201234	607527	300764	725800	1.04741e+06	433370	494217	564635	373060	874762	277253	6.16535e+06	97649	425272	842971	267973	8091.32	40456.6	489775	122750	73482.6	8091.32	212019	109359	205982	223638	843257	898302	820153	202315	3265266
Taurocholic acid	59924	120698	10176.6	89308	108893	216480	10176.6	69086	10176.6	10176.6	10176.6	74672	177001	533962	10176.6	10176.6	149918	60928	93655	10176.6	5027876	57216	217059	452093	63688	118683	10176.6	250832	50883	10176.6	10176.6	10176.6	10176.6	10176.6	61692	103502	106005	318583	10176.6	383027
Taurodeoxycholic acid	187134	174504	62881	70007.5	218926	72523.1	1456.7	1456.7	1456.7	1456.7	1456.7	118359	426280	603934	1456.7	22812.9	1456.7	1456.7	1456.7	136594	1456.7	78731	1456.7	1005240	249563	566134	20553.9	318751	1456.7	7283.5	1456.7	1456.7	60847.2	115370	215307	679517	530626	1456.7	103424	1943018
Salicyluric acid	50928	146692	60617	54727	173130	28823	50336	303840	146368	142759	296642	129836	1387435	712270	86857	286131	917848	263573	88945	833787	73194	87129	169224	774152	140826	135690	110878	249496	92308	81087	115916	129199	171946	106910	144732	59923	1965662	556616	110021	608989
Azelaic acid	858688	553842	286048	297648	448100	558864	372852	315900	347947	403342	279537	312785	221744	329434	261770	432213	468233	205387	523663	227144	538790	1023766	723739	576807	1175419	488741	404576	402025	1217030	479636	1153603	670942	653286	489944	739544	711251	396013	539710	325523	519257
Eicosapentaenoic acid	17028633	20581037	18386192	16840408	13605038	43995215	15552206	8329939	17543161	13305965	16711527	23426441	8928321	16463287	12777900	6910297	9963805	6516741	7703975	10011464	48584832	13234975	13857406	8019601	11328181	29761878	6992849	7018916	22175467	8830000	19996658	44720886	8057217	10217171	59550192	46903797	51491563	13656343	4035918	13374948
Methylsuccinic acid	385119	277701	480948	81473	605264	277651	345051	205210	646013	290954	509459	402610	173414	473452	104922	488545	480735	190055	193762	407143	456393	442344	155142	280029	396167	389022	143057	733149	167588	306101	189555	196398	132960	150776	247266	382161	374341	428800	132426	193080
Ethylmalonic acid	2173103	2277645	4357130	2111064	1893976	3283637	2541772	1265286	8036697	2956789	2439304	2559316	1686047	2434483	1843866	1715211	16796546	3087249	1369641	2275910	3232250	1774503	4380574	1870557	2316715	2672427	1370829	2205026	1381578	1965156	3084371	2725557	2792123	1877562	2569657	1695021	4243233	1871775	913708	1495632
L-Carnitine	1737288585	1810707889	1616294863	1890223287	1516061657	1776980261	1817973449	1525848088	2009368989	2094425267	1909779994	1126618429	1944307404	2215020761	1596905730	1636615533	2037100005	2150742099	1910078890	2050631102	1336873183	2104959322	1893610997	1736724502	1429129242	2418331611	1884468693	1852599168	1116927265	2125515274	1467725933	1931770827	1989202688	1739853280	1877987026	2244836292	2186909582	1917721298	1807431390	1716056160
Benzoic acid	3627294	5725909	4234002	3574128	4130947	5008595	7182929	5329257	5678513	4754774	5396541	4407889	3542021	4036048	4145329	9372998	3828056	3617645	3911418	3601130	5535729	3772046	9700444	8764969	5816757	5578187	8199537	3516041	5537595	3809403	4261886	7916550	3637330	9035668	5506540	6383956	4019483	4578404	5961365	12214722
Hydrocinnamic acid	364011	200349	1234987	88171	1527497	406077	155859	1239846	884838	713561	1151120	318390	246259	382177	680326	198661	151288	111980	227411	1007311	5012387	231703	15540.2	271897	1033966	430525	15540.2	897361	15540.2	15540.2	226277	112086	77701	95353	206391	227195	855866	438504	378561	15540.2
Phenylacetic acid	139816	130448	107473	244928	512659	198203	315098	455603	206209	429375	81026	243892	99709	43845	95599	8376.6	41883	8376.6	8376.6	8376.6	137317	113490	148761	107704	309095	137560	427240	268502	324752	186128	516898	80067	105553	64152	108463	123950	87386	170890	134026	49273
Hippuric acid	57804351	40990723	32938191	7055424	72412638	24006618	56657615	64618884	27756525	46461458	130807308	45256233	15156353	46385857	29213094	69078623	5566880	12533411	5553657	129942891	85542120	29976174	21974725	72731529	58642974	85757752	188910410	66521808	37990309	16589051	13365386	38722497	30982815	59422524	31185628	18181228	40196732	15710159	22996480	72748729
Xanthurenic acid	47389	5347.6	78780	66383	5347.6	63213	43930	38147	5347.6	115288	62097	47931	5347.6	51566	5347.6	31330	31452	66662	37607	5347.6	5347.6	5347.6	5347.6	53109	33308	76049	64548	63177	71087	59729	5347.6	56629	52594	26738	39763	53693	93538	82034	43736	5347.6
Suberic acid	121747	77941	75066	75149	162448	103858	78326	9038.2	74151	9038.2	48859	93517	9038.2	9038.2	9038.2	45191	73034	9038.2	54612	87352	126751	107342	116111	176592	74884	9038.2	69156	70195	174038	122591	298902	72875	116353	47129	128009	9038.2	58552	9038.2	9038.2	78876
3-Methyl-2-oxovaleric acid	52496615	39056688	46819727	51628768	40675541	39655911	41680256	42628139	48320381	37002764	48226054	35300578	28730010	44068132	36812129	24980585	29616808	34020010	44950866	44880517	28511757	44637346	45614029	34480369	51106733	45693640	52112488	44839239	47601719	49703541	30609541	38060598	53263633	23449740	44868541	31238022	40387399	50107977	46768192	45545956
Methionine sulfoxide	9828571	12013298	8900188	7621919	8300262	7875860	10469027	7327406	8518904	15323904	6474698	27748805	6121737	9336411	7650076	7859798	6042326	6648807	11283394	6660738	11486571	12984081	5257886	10430759	6887300	14770376	7623186	9545806	8144350	13196861	9029198	9268742	6199455	9790323	8897265	7266550	8334576	8898856	8304445	6771717
3-Methylhistidine	3427388	6211690	6132575	5465852	2048421	4174665	792599	1482815	6271752	2162294	648943	2806865	362850	6304998	3565516	906560	2945036	7274833	4868153	418975	7457051	383642	7170938	5455298	636067	6141040	4598715	17708438	7679243	2808281	6398982	10471654	2513435	6641421	9460307	1591468	4942423	16640958	8454534	20066384
5-Hydroxylysine	2179918	3934465	1749247	2461982	2178064	2390878	3028224	1694675	2209091	3096062	1715899	2763225	2722187	3302925	2408854	1720324	1978860	2292488	1695866	3131999	3304306	2211645	2587964	1633488	1871070	2381346	1846807	2293404	2288656	2798664	1997461	1738600	1844513	1780219	2760606	2330909	3684981	2049595	1468850	2052744
4-Guanidinobutanoic acid	2029209	3085998	2155957	2335279	3056275	2056628	3346603	2421998	1488088	4807428	1552452	2872249	4156737	3589697	1738273	2293728	3570564	3479850	2417583	1997297	1838938	1494024	1286323	2421935	2056347	4906721	3460395	4435527	1692969	3065022	1225560	2915679	1358785	3887525	2248342	2116991	2331913	4565527	3189141	1722021
Pimelic acid	40122	27543	1875.06	1875.06	43148	26142.7	24710.1	20174.8	28601.8	9949.2	14952.7	22771	1875.06	12305.7	27273.4	14338.5	26010	17850.5	15699.2	25430.3	30724.2	1875.06	27131	35833	18677.1	22312.8	1875.06	50008	41460	25544.7	35654.9	34622	35169	12933.7	33558	17879.8	33884.6	9375.3	1875.06	23571
D-Glucuronic acid	3983361	2409004	2618627	2992266	3510038	2800182	2810635	4015543	3044585	3474619	2586167	5515539	3021376	2519805	3091818	2942053	5795871	3117336	2834742	1949573	3825905	3577408	3240365	3441362	3270080	3886907	3388944	3325389	3387299	2807761	3465622	3887292	2925622	2438881	4426411	3903319	3750007	3103332	3210757	4847061
Glycerol 3-phosphate	1593926	488034	706666	563693	610700	355990	419332	670914	728317	415219	524860	671362	587082	850088	541146	382186	1073708	566660	510139	543169	456112	520615	613741	1439955	292098	333942	423191	653283	1503361	500836	697637	462818	962169	620350	490974	592335	1581690	811386	531990	565582
Imidazole lactate	7861022	7264923	20297416	9102469	8457773	9731003	5631774	13561407	13266962	11223809	9650975	16398655	10095150	12717727	6076715	5133960	9416070	3636598	10655818	7078677	12507049	13429170	15112112	12802584	12174611	10191903	16041856	8676980	8538145	12932906	17885615	14396442	12111030	7213155	25216630	12586570	10654405	12278113	9199762	5946910
L-Kynurenine	39865701	36680162	33464688	37640031	37988328	38892910	37956886	34284043	42435846	55491577	38600059	32826320	37068168	30066891	35470862	37794724	32842824	33466095	31657590	38344410	31048045	36134661	42495404	29772689	47493948	30963060	34903956	61346837	43692862	45413042	21527374	28775923	23744965	24159805	33325616	34055183	37429472	41454999	32587414	36353949
Glycerophosphocholine	57134727	109615243	88503209	77589969	80601487	46409798	81514795	77521507	122931931	65900963	97628803	75370383	66815862	96766070	77231528	88819578	113597758	75532386	93389688	114257746	78530095	64969177	114937983	91373942	61017473	48535673	62867503	61711512	88081714	59594397	58288604	86673051	75223998	94760147	44786113	89557257	137130983	77653200	80089939	80348993
Maltotriose	2867091	331178	11530.2	11530.2	199007	105504	171747	447195	11530.2	205246	378335	119742	38080475	165782	11530.2	120070	505531	140247	97275	11530.2	155457	274727	1162045	242752	187551	11530.2	124827	215247	823222	25143721	36857369	11530.2	403872	239423	57651	181094	509826	322759	673955	309412
N-Acetylglutamic acid	349820	278665	387555	296715	297404	315175	277901	266145	291418	308263	253586	252286	240530	295619	230566	395466	326110	423777	319587	267693	253003	282215	292588	325841	257073	345654	209597	364597	356654	234447	241526	269455	304982	143596	311576	293348	300504	219746	200708	296673
Tartaric acid	280432	19946	421725	541266	350345	616435	183293	638632	644736	171806	729869	207939	373372	1208297	19946	403726	786858	2701984	341320	320232	730998	19946	502228	254640	405677	99730	434017	1092750	175047	481466	195720	1726910	139667	369690	114522	669020	1733038	441208	342632	685904
Xanthosine	75582	31360	32025	57735	39443	4912	34454	35934	46046	59695	67964	76665	35244	4912	32407	37587	54011	24560	36279	4912	4912	4912	39162	70016	26411	29796	4912	89160	107146	79085	47821	29951	61806	39952	39605	27405	67796	54929	73113	26560
Xylitol	196923	144424	133277	180280	117733	122189	145144	165168	177133	178306	143960	176563	169072	140796	131111	155586	173772	146522	135436	133025	130381	121670	150029	170427	109753	136063	140051	166123	134665	134526	116913	163219	152086	110482	132723	162936	127057	161674	151361	130394
Deoxycholic acid glycine conjugate	1605262	909206	532604	20642.8	1923135	103214	633023	151662	516992	20642.8	614414	648148	3092137	4626153	1.20051e+06	20642.8	20642.8	588228	20642.8	20642.8	8.70104e+06	20642.8	357840	3400325	1789358	2871894	371696	645834	20642.8	20642.8	397998	774755	390732	543647	1052964	8022870	1502623	20642.8	667108	4.96099e+06
Theophylline	5807385	4434774	675889	2439565	6559149	118975	1641485	6634409	3216265	2000140	16678079	4985821	5804941	4380079	3414851	2800306	4276101	5517717	3266473	4792071	2803207	3186272	361334	1974367	2019067	16518722	147594	10449550	2743434	1881366	917619	5603354	4088178	2354206	5629149	5923948	6940761	132336	4256073	463512
Quinic acid	17833688	21629356	8146193	92612	22661797	18522.4	18522.4	17815034	24782785	18522.4	29937416	15376368	5055990	2760844	1034048	6167847	10306012	14568671	18522.4	9538787	8047562	18239084	18522.4	15351253	11504138	36066545	4130889	15325661	19361887	2476005	20941629	15179327	5499545	10954382	9073998	2827479	31410208	725656	6175803	3352183
Theobromine	17037130	49464159	12731824	6860230	56416373	2363276	26459658	64819998	12495924	29517019	38415805	37995476	16784606	117032965	7526560	27484381	73201440	81610993	14833902	14373179	29667662	34902481	49831281	26506751	8286449	33001181	10558257	120277359	7641183	47926697	1633640	31000767	15126782	38380220	22663539	11545573	18725034	38413067	22406199	39494505
Gentisic acid	40056	125752	99660	397087	234729	106345	192247	491576	64659	123740	117296	77000	179793	8011.2	58711	264126	179327	285354	151480	153119	124160	8011.2	59522	219363	149440	67845	248836	334645	77075	73522	8011.2	237023	8011.2	115872	62371	8011.2	138097	113079	8011.2	8011.2
Paraxanthine	2040101	1482012	198554	760618	1720933	24990.2	227898	1689594	703364	820595	5005821	1454737	1421476	1152002	444688	618089	1630482	1636686	1136288	647902	868393	767165	158532	646597	660593	4476074	24990.2	4701607	1344841	643695	124951	1260479	719157	724766	1941286	486715	3637871	24990.2	1802297	24990.2
Indolelactic acid	7729521	6335885	13260817	10502492	10037810	7408699	6746671	11258571	9279571	11115640	11886912	9837090	7586587	7042197	6306314	7563419	13247250	9218391	11953454	6765493	8821234	7094806	9503311	8373479	12935960	9605407	11950212	9175099	8475076	10894963	4775511	9936928	11607432	7485913	10664212	9586711	16336996	12509305	7415956	6919236
Indoxyl sulfate	23522860	12791023	6653366	17296957	16842295	4558518	11483981	17003430	21351377	23595124	20873808	42540567	37012262	20894748	14786729	11856845	19062061	8147816	12349036	15521275	4513885	5106146	15126985	41006383	12807906	25026052	38385555	37070458	26862067	14286147	8055147	13271408	8586477	12273973	14161599	34490109	37433561	35376822	39054680	8848440
Gly-Val	138017	1486361	1816834	920490	418685	222832	267730	878896	1234297	816541	1082353	12906353	1425340	2022467	477070	1447346	1295861	954076	307176	326677	148157	205675	1770623	4903737	322142	233926	217666	7004130	576417	27015.2	166789	217120	135076	186129	330802	425196	1576595	882139	2792743	150148
gamma-Glutamylphenylalanine	1159410	1158499	989973	1199589	874381	871906	992706	841133	1288717	1050068	1030566	1557942	1398014	1663515	772531	823189	1181071	734531	904403	827169	1068182	1339272	1005248	865990	911234	1240123	1060238	1175678	1306187	1190508	761433	1046220	785177	530929	989479	884544	1309199	1002851	927588	1075843
Ketoleucine	69507145	52699736	76289977	77923992	56890476	58982595	56903723	62457935	73846751	65625884	76071879	43327620	44423727	62343007	60098068	33173366	49786862	43818760	70752143	74449888	39662499	69689411	64476140	47899179	73162177	69171070	78386105	59684178	72325784	68295340	47784085	54763467	85191705	35226198	59168375	51694353	75834732	83451569	67274718	67054411
1,5-Anhydrosorbitol	73590011	60650242	86294687	101832351	45776151	69902164	93953551	74261022	124788813	59076029	126818154	93008490	50792386	61401563	84471428	82038697	64106963	84392844	98758238	79928252	70536178	91068765	140428982	112630639	73921594	81124220	99652431	98565415	102340755	96735381	3048543	122171283	27073693	111183431	77279995	59014807	89822693	105762881	85884535	87760165
2-Arachidonylglycerol	1444092	1815467	2042121	1295970	1029191	737821	2058819	1407080	3889764	1966985	3768120	2770885	1103982	3161756	2081354	82651.8	1753573	1375730	1533996	2351930	650217	1115392	578903	2304159	978060	1004263	1352491	2469201	1396207	2258449	1618324	1827765	2707037	2560547	966948	1358244	3349042	2304107	1005961	413259
PI(18:0/20:4(5Z,8Z,11Z,14Z))	33533583	37714016	39211126	37723266	22832298	21340802	31843042	32216710	37278785	32245534	26034293	23355181	37189533	31819294	44739904	22788767	45696718	22797624	24017325	40610542	35518068	34560422	35586627	25293152	35862780	28973344	27038641	30274236	42654460	25894521	36894776	41301620	29327178	33359553	29432473	34790575	33981943	32074565	26533488	24541367
Sphingosine 1-phosphate	1497012	1589045	1579879	2984109	2553486	903831	1497660	1366877	1394787	1586305	3265874	3293771	2390002	2229195	1560628	2756899	1428550	1952800	1411269	2220211	943651	1279685	2291806	1419529	1630688	1097262	1616268	3337658	1835804	1611660	725384	1370593	858871	1208168	2032921	1843450	2169992	1559844	2582070	865088
PS(18:0/18:1(9Z))	5771445	422319	436454	733241	777555	289187	321678	1207484	485387	321962	1068373	603300	905208	547076	234841	851458	1552946	403605	199088	420261	286752	646777	859994	170609	682953	153636	438954	983136	3369007	30727.2	488393	214926	384854	390545	447207	477241	1020651	506594	1296482	828984
LysoPI(18:0/0:0)	9102989	10150264	11336480	12140556	9267833	7327772	11108690	10197645	9726113	9087139	13486650	7254006	10233840	10348097	10704518	9464880	17908049	8506887	8517131	15506600	9754031	7482007	12216535	5979567	9552256	7324086	8156902	6280345	6331783	8081960	7558307	13569406	6535381	15872544	10659925	17911548	11064676	12855025	9488230	6814594
PC(16:0/16:0)	37761013	28871903	33226291	26128840	27567518	32444068	33807644	33352327	33766574	32146073	33133999	26859046	33234810	26337752	30236633	35022967	29163142	24232342	32741470	29044400	42440173	30197944	30157672	29475207	31978617	28548444	26117956	24893457	38838567	29028443	31867252	33147854	29242858	25238370	35217514	36469814	42467174	29136361	27551129	29313192
Docosahexaenoic acid	64024376	83830915	92785248	78917111	114636880	165217608	147655120	59094282	103054744	68000207	155247158	116191717	38711565	88060841	64649013	37533687	54338454	46106087	63608828	52999841	180127232	57646442	48695774	40960068	89732770	116514606	31569434	55082849	90469682	59028626	59081828	126093852	38438075	76043952	214258786	154644796	151110482	66985709	35259879	47851459
PC(14:0/16:0)	7400759	7244225	4489491	3306646	3328249	9975976	4328327	3883595	6248287	5720764	6825197	2986000	11329665	2373475	4348983	3323076	3379469	6468954	2910315	2299841	11653740	3694545	6606399	3615447	1749267	3902861	7426598	4155688	4824364	3911878	1393006	8074700	4238357	3299600	5382964	7815775	17380492	5016988	3607109	5462600
alpha-Hydroxyisocaproic acid	1053804	754992	1174844	1172113	1120996	961822	769149	873336	963729	797843	1381519	811808	1032603	1145822	823811	682097	856673	772003	1305612	874723	358014	741379	1340717	572664	1351365	970234	1081829	1065106	1027960	1135876	708044	832592	957470	390137	1475235	923744	915567	1614355	1122939	858418
Maleic acid	902432	924961	748947	536669	727531	547840	635068	597348	863074	518743	576098	821385	528290	511961	606724	434532	496999	297913	469236	449677	618348	769166	574046	596731	480488	1156702	577981	384046	1661897	589468	720901	453350	929390	422429	466993	522710	667560	392743	357242	530363
Isovaleric acid	4021075	3592166	4614068	2908614	3379045	20583488	5616408	20999378	2782821	4192126	3453080	2874449	20209956	3473118	3673154	2620362	2250767	20230571	4106226	3626717	6354337	3386645	5303899	2261739	6718840	4959857	7739938	3629428	9466283	4299544	1888003	9626038	3852808	3351172	7723888	8617995	2455266	2773777	5799733	9039281
4-Acetylphenyl sulfate	36806	4101.8	27813	24073	98393	4101.8	25239	247630	44582	33287	46830	4101.8	4101.8	46741	43098	45262	41392	197020	4101.8	29709	35047	4101.8	27490	40807	34368	85444	169079	62180	22380	20509	29399	55878	4101.8	4101.8	4101.8	4101.8	56994	492099	4101.8	35606
Methylguanidine	440795	166348	341625	239373	31250.6	31250.6	388972	31250.6	340638	240130	156253	519813	346798	274406	310826	388562	343642	205949	31250.6	31250.6	31250.6	160737	407960	31250.6	31250.6	31250.6	231315	406949	31250.6	31250.6	250193	249738	31250.6	31250.6	168905	566832	31250.6	489698	31250.6	202561
(R)-2-Hydroxycaprylic acid	340565	373848	231649	445472	569970	185186	210180	512737	381641	301601	235342	568762	363588	513591	404295	383927	284182	502462	575851	247249	355223	232795	284358	501798	530276	421018	348359	640601	409543	319136	273112	326814	247437	256373	567598	369208	459059	350432	384847	385850
Levulinic acid	927290	568126	48790.6	48790.6	1282314	243953	309038	896167	945890	605360	438655	424645	289866	48790.6	48790.6	303665	505872	724043	48790.6	461584	329818	366447	260236	532816	590052	712485	476734	249277	809492	48790.6	2404795	942120	540750	272743	643288	529937	512334	415163	420867	270075
3-Hydroxyoctanoic acid	673361	354312	892718	372318	665309	576757	517113	444576	671291	383834	555481	674610	257608	404299	468798	391360	339770	190452	568292	459772	608046	558267	604888	442338	976326	641726	259814	381504	524232	363797	1399132	669501	301862	430283	746024	587529	517898	501612	255211	509636
Phenyllactic acid	963750	706916	1798882	963377	971098	960016	780606	1060372	950126	1139721	1630606	1351166	1038735	1241753	704061	824238	1336031	864998	1172753	614606	772650	919487	1115431	734534	1467091	1133041	1563994	1054831	922452	1291477	667218	1209938	1024582	528562	1570162	1047020	1375172	1456210	910186	813034
Palmitoylcarnitine	26934490	13001513	17451646	12587483	14293868	12865509	13028299	8323336	18080502	12616493	20004227	16339713	16411408	13924024	15077365	10768892	11167517	8842411	11795034	16897809	15655908	16092761	14992533	8365899	11289516	14335848	10959248	13118604	12161265	11614099	10172646	13305862	16135423	11512193	13522027	16115207	18177458	12393854	13943048	13081349
Hexanoylcarnitine	5029818	4103707	3522345	3957886	4358555	3584011	3391727	3435221	5797004	4313352	3565417	5050102	5630058	3983176	3022774	2583530	3348954	2584662	4070977	5882170	3178674	5115790	3044747	2868951	2613313	6734297	2542845	3298213	2284565	4298285	3983966	4360372	4107389	2773980	4088342	5947876	5402058	4004518	3080247	3410084
N-Acetyl-L-aspartic acid	2644710	1827220	1708118	2330797	2347139	1916174	1802237	1896164	1693688	2822216	1567010	1783661	1488629	1477242	1561206	1440905	1733458	1200042	2006889	2144776	1452320	1343468	1404368	1809055	1138577	1530766	1211484	1779579	1218218	1404162	1090233	1203943	1252432	1072773	1172665	1449399	1208729	1792904	1115812	1126486
Dehydroepiandrosterone sulfate	23306055	13167952	27629244	26846028	29317248	21883305	11901089	18671895	39134545	36555118	23085522	13152510	29484015	20520071	36358754	25108129	9365642	36740396	24862190	20523971	16668883	31150395	32910174	9705106	48960135	20631694	10685243	11037528	17112110	12997811	19592512	41220095	40221382	26396999	49418648	63378818	31103599	11952244	15615054	21157716
L-Acetylcarnitine	774678303	563203201	649162479	491190256	598794479	761963926	545731617	625539219	872194125	584769344	640928680	593158840	542738437	604918800	805582146	376638881	554857086	416116907	555994660	845018183	469037801	797919452	680326722	576342696	912563205	907298042	436562399	555276471	485303859	617810652	997343309	602801163	955101215	526126543	707843130	664165947	958014787	632919909	499295899	567843219
Isocaproic acid	2224414	1853577	1297463	4757524	1364853	1745309	2529969	2519487	2930518	1534207	471539	344957	319471	660822	498877	831049	1943613	443840	549092	2127380	507859	857280	894454	1494499	868520	690087	2125332	872531	1099323	31032.8	517817	246286	31032.8	731577	893087	31032.8	567226	155164	31032.8	31032.8
Cysteine-S-sulfate	1545874	2437144	1709677	2025471	3020375	2138884	2385381	5183932	1983062	3316693	2489602	4511384	3674286	1999542	2021051	2813737	2728285	1077361	1786118	2273454	2700876	4407166	3216818	1934960	2170966	2295571	2051142	1981916	4368024	1595875	3026791	3149572	6925019	2777033	3854959	1866974	3449687	2958217	4001010	1459209
Glycerol 1-hexadecanoate	120675063	259838140	238302003	173301384	183135003	105874313	193738007	106438001	340735221	249315503	261215322	193104895	127040539	206715189	178275389	203783279	217014302	79972149	134942422	197005324	120484195	154673597	97556302	189064446	112438513	104258416	117754069	301297369	126462094	227865299	126366938	117422867	306696691	204225842	69281710	159580868	281888718	165270462	78616936	24137243
Hydroxypropanedioic acid	1051734	1980314	1910302	2006809	4350362	5181887	3940882	5062222	3588980	1247099	2615108	1294382	2989513	2631829	1411625	4383880	3417379	4037983	4246020	2317861	2894999	814345	5056864	2320147	4254633	1238701	3701778	3253809	2145424	3239374	3614036	469285	1308336	2577988	2127817	1767982	2196840	2214686	4630050	7290425
Oxalic acid	10175909	22242179	43742337	56823767	57497420	65853223	59209879	46011110	43311834	30051609	56252278	23777005	50236272	53462695	30429009	55282458	46692930	60194063	53294712	65584181	69280579	17542016	62719489	45513869	49271016	28212554	61386287	39461771	25583500	62075282	41453940	16283222	31121968	28531242	33496027	41164317	43855214	41311322	39282723	58880795
Erythritol	516851	254432	324982	429550	431214	476812	357875	563465	401156	440279	295878	522391	428837	295603	281638	46000139	464838	396490	283764	390935	651165	419237	373626	480865	260551	507352	345064	450337	405351	439030	454371	605777	2549209	286970	236121	568942	895415	442026	678010	357948
4-Hydroxybenzoic acid	327714	435265	282295	394753	411002	181911	412278	29120.4	251539	334209	29120.4	524481	353240	220968	29120.4	174897	302753	360686	281561	29120.4	383196	29120.4	595491	340481	175122	489762	522265	235806	187187	476881	379514	409271	262350	515946	220006	29120.4	29120.4	573703	145602	399424
Adipic acid	241286	12428	163628	12428	193761	189200	144962	125430	182407	210769	150338	119811	77443	156245	210182	146601	78285	82867	183772	131818	248832	262785	212913	159730	185828	137958	62140	179371	180856	183353	159095	102008	414621	119733	149890	126527	170758	152417	12428	116386
Saccharin	40398	4982.6	26978	4982.6	4982.6	4982.6	54067	65813	26119	108221	4982.6	47754	4982.6	4982.6	4982.6	33170	133089	4982.6	2797608	838740	24913	4982.6	51254	155761	78982	115085	58616	75953	35046	4982.6	4982.6	93991	4982.6	4982.6	36199	4982.6	4982.6	38083	4982.6	149935
3-Hydroxymyristate	1380162	818488	1.66999e+06	1.3475e+06	1.59346e+06	1.55416e+06	1.20816e+06	707778	1.92951e+06	1018223	2.13765e+06	1.76763e+06	770511	1.01155e+06	1.22235e+06	623644	851107	411198	1.00121e+06	1.36415e+06	1808054	1.32511e+06	1520001	753994	1.61193e+06	1.63441e+06	1.24977e+06	1.24937e+06	1.65245e+06	819602	1.6703e+06	1.82654e+06	1.23616e+06	783319	2.67103e+06	1287927	1457463	1.71573e+06	641521	1048162
Monooleoylglycerol	72067024	203074333	138123264	80063901	120539566	55694811	112180961	72183276	248417205	130102426	183921160	190013260	75367230	152446586	93303914	89290744	150674721	62064880	81259054	93730543	53327238	70881758	117255634	150631226	85216914	52649633	67311375	129670255	79320829	104129540	90442094	55635195	152451307	135409487	77654960	107626506	150912563	107756497	50328162	53901697
alpha-ketoisovaleric acid	21668550	17151306	18855944	22936188	17328927	18488270	16400994	18381120	19448635	22294381	20248674	15758522	12564869	16251497	16251826	8344680	11480912	10576576	18010519	19712451	14953434	22320544	20351414	12492251	21583952	20812763	20278925	15561809	22392108	19063951	15173303	18653939	22592764	12805461	19949374	14505618	17933359	24352800	17929523	18392622
MG(0:0/18:1(9Z)/0:0)	10066538	26084269	19836814	11493800	16103077	8846420	15568788	12007701	29569549	20828205	24818227	22682432	9355636	19460606	12120134	10184929	21372981	9046252	11190466	13204713	8395332	10019093	14211474	19657981	11527921	7906098	9685105	17321086	13642300	14914475	12089840	12230223	21338257	19882866	9817724	14075630	21572991	16829866	7233966	7433319
Homo-L-arginine	32318113	63677936	51305126	53358016	71566959	33443130	40407533	27151256	50608808	39920846	43296390	19863350	65320180	36038282	40479582	68225922	58142435	32151949	68896092	60280362	26632247	49846613	44402997	36968207	29516314	52342807	35227170	45673117	30532093	54362489	22275198	24569203	46700920	21999520	52971512	34961654	33941038	58159608	37127256	38852690
Homocitrulline	259140	140361	227229	149785	173969	125428	194209	146286	382041	293034	191486	242420	140137	248344	102912	205597	244680	164476	180105	195254	153251	278424	167106	134100	151904	255485	225215	215253	304944	289388	374291	219687	181191	177291	110259	230534	505559	231479	179001	239606
MG(0:0/18:2(9Z,12Z)/0:0)	9242558	15863069	16114683	13688782	18817628	5387151	15140193	9376002	27721972	19441065	23431667	10301527	9707351	15821554	9739748	8986174	16097451	8524207	18289131	15675977	7069313	10452762	6088665	21238401	11514751	6152659	11866381	19364287	10384450	19759564	9651667	7733037	17204093	19606582	6411206	9325694	25166206	14613923	7621305	2436265
Triethanolamine	2683440	23347012	23430930	16992032	26181811	24556194	14775117	217153242	12788019	10503901	8203087	6354433	11555428	43742252	6531549	5363812	63924573	27039194	665375	376281	17197024	34573255	5487198	7800447	851443	14031763	41567730	65422834	395548915	10000472	138586306	17834512	51713412	27793169	5259781	12765044	1119505	566919	1642746	1131804
3-Hydroxycapric acid	1190436	616416	1236932	1026891	1493541	1234527	993816	500425	1730291	940172	1526270	1289973	551729	822364	920443	627036	640971	392874	869862	892688	1239868	1302170	1100938	840413	1405852	1249235	661258	1365034	1003322	748812	1381707	974235	605942	690081	1724468	1180660	1457830	1213241	475648	577782
Acetylglycine	15968665	5354097	19658091	6013341	10684942	13720210	9310097	8381624	11326987	4951605	7321651	7796890	3760292	9268532	13647964	14785737	7018286	6968726	12884667	16107205	15696818	14227586	6448957	3397442	5359492	7740065	6389914	3147987	6102832	6052102	4010427	19430153	14933150	15650074	10829730	10649672	11298063	5838619	6450876	6844185
Ribonic acid	4663736	4953973	2844983	4630363	4177886	2618141	4110208	2455974	6175469	6468287	3230255	3401498	3708952	3766746	3547201	3653726	4286534	2416145	4472445	2266597	3539859	5032170	4583440	6751624	2312107	5378567	2553044	8496872	5608924	4120153	5642959	2856899	10059395	2764097	2473897	2357485	9168251	2744108	2136133	2375145
alpha-hydroxymidazolam	891083	1387588	51548.4	385254	523230	448564	51548.4	1121263	1715255	678110	972603	802667	627221	582220	838330	591198	520161	600052	685446	758617	51548.4	257742	1271537	961255	51548.4	725268	1018986	797522	788479	771588	397056	1173585	907511	1307149	854025	1456855	1249349	572355	605919	849693
Threonic acid	38468624	98157891	184086814	277439027	267454612	296760553	285549515	189621625	226763706	122133501	203742278	108439302	231979580	242416371	139637359	229568837	178788905	257967562	221577794	289618395	315559533	91360280	275036875	187166312	207276189	129875636	290283202	179786700	111709029	247875377	181845284	69693150	147876857	115919024	155734211	170562823	158027722	165908582	158491368	212821200
Galactonic acid	964042	12332.4	208031	70301	278388	234199	313054	920325	455678	748142	250671	436765	658787	402871	216489	140665	293766	182292	98539	99557	513373	487578	728175	605551	12332.4	85616	720776	257793	483735	379679	167798	431667	364565	65062	65382	315572	1651116	490291	61662	93696
Indoleacetic acid	1485016	1289182	700391	1680802	2606443	1328817	1730385	1612223	1590502	3190000	1779653	2114003	1400472	3010304	775675	1039334	1601555	1934753	694703	1707848	3543408	583551	1382673	2281333	1361277	1980168	2336375	2000493	1993212	1852953	2227246	1436170	1011868	2074283	2562279	1716857	2941804	1189828	1576713	1298837
1-Linoleoylglycerol	78065729	156953715	147689195	139800249	174280672	50863760	135007110	74002432	285591103	169761279	196235281	102556618	86647319	154966542	98428617	131402752	134632212	71062790	162376016	142690847	62187498	97874860	51311299	188631618	94439854	58274493	99761271	168595808	99052746	162728525	88457808	63288558	148291251	168674002	68596730	81462064	218454660	127751950	59081126	20734705
MG(0:0/16:0/0:0)	16966612	28358446	30365001	25710665	17331591	13198616	26703290	17159152	45356250	30143448	46363257	23653895	11013159	28836752	25604904	12072114	30218428	12693102	28969211	30539483	18195522	14592052	15493763	45256068	11664769	10203360	12442394	35446989	19962911	26033552	9571766	21521220	33804953	32358284	12694528	22292997	35681924	25219290	32077884	1.91435e+06
1-Methylhistidine	473591	478124	495040	479069	371197	470238	392148	410660	736352	479664	339530	511175	296088	672295	405538	378208	357222	492484	641794	443563	458876	359897	693871	437262	264346	449139	397681	641642	417669	580648	480634	662740	420426	454241	556852	478141	638295	629707	505327	760386
Butyrylcarnitine	29026406	10489918	13518045	12362127	7220772	8882216	11061840	8770530	26529040	19669719	8950264	8.01602e+06	13773892	12156135	6809529	5621588	5.31105e+07	21740556	7102499	14031961	9301174	12157107	18106046	8401603	9262539	17233892	9050481	13805629	6173419	9115570	9850535	9271818	13139661	8706576	10260355	11314658	14663155	10077317	8102217	6907646
Isobutyryl-L-carnitine	10292782	6444119	5004052	7360807	3236639	7621354	8729358	9201687	9707868	20527760	6482654	6.54889e+07	19734103	14595825	4473291	2701662	7.03137e+06	13679289	5556086	9305740	2513560	4960934	4719886	11498136	11471560	15419432	11618583	11259978	7595424	17267512	11228031	17095613	5757319	6756245	5214086	10887450	14773327	18386785	14320542	5361805
Androsterone sulfate	5343420	10118913	5811981	4711493	16735852	8142475	5600430	9671019	28678732	14153264	4683544	6234792	398431	37202772	18346489	10249311	465700	4040053	29253536	32403118	10086539	14900362	12321837	7041921	24824217	11857891	12703165	18168166	9501003	9420883	6701105	12634535	24546469	6319733	24817166	11761237	9695175	7396638	14778801	12160692
2-Pyrrolidinone	8488057	6208044	5522878	7549791	7033912	7105231	6874528	13022704	7159456	8689669	3741758	5523114	4595973	11447009	8049588	7599132	16038967	8876404	5035172	7151287	7022411	9366116	9206879	4815145	9022704	6723921	6781424	5242198	9803643	6051059	7429721	6473574	14650622	7257164	5793839	6330687	17433482	11023787	11423690	11233717
Indole-3-propionic acid	993361	1657859	6372843	2777636	3616297	4823575	1136361	4441609	1573536	1540224	3776979	971323	1081077	944690	2438687	178152	1922936	3298144	326069	1931449	3365346	128860	369336	1149918	2180466	922292	198323	2008692	206382	269701	718159	3162050	261472	3785823	585882	1008483	4702632	1198207	480860	533680
2-Furoylglycine	541843	357873	154979	50710	91379	4945.8	4945.8	119707	38711	94882	200909	88093	109463	63138	4945.8	62467	133695	91407	4945.8	26145	57692	4945.8	24729	162844	40714	500932	35552	172881	903306	48291	4945.8	110674	58516	119838	59838	66075	211478	95663	99541	55222
Trigonelline	148009697	136044992	121399471	10453786	63118667	20782063	23900265	144677602	27382321	23669617	334898516	160480826	27245170	39098537	6357882	70089758	117966272	52377336	14794909	69762123	58317456	46161294	6626794	98936888	58042991	136153763	14110146	138946381	195128234	11115890	12605806	117124774	23303408	85341602	58556504	18869820	164637441	25990567	68240589	26529105
Dodecanedioic acid	2418484	1034787	748642	361788	1331847	1773366	578674	354641	697311	463993	608663	578216	649769	248277	294946	624392	145924	600140	411533	429596	1779833	951958	1117259	457733	231588	557213	360191	277082	615353	393895	1445242	2283621	222309	250886	797230	819073	1101698	248572	176921	769628
N-Acetyltyrosine	68456	241849	98864	104276	76357	76320	73720	135743	58830	157312	165693	143078	102485	81602	49733	115504	135483	119884	71132	66395	91296	66057	98343	116413	76172	140224	105968	163486	189443	72404	63800	62955	126901	74019	201163	85494	121560	56716	74294	150357
1,3-Dimethyluric acid	608991	194499	14123	72041	343335	14123	14123	445516	142508	234521	894695	513889	199242	107567	114277	210253	278626	428130	301426	259293	116304	136127	14123	331813	126230	214389	14123	711048	114380	70615	14123	126088	253249	127930	283279	253550	726381	14123	488214	14123
3-Methylxanthine	2197389	2647417	297312	288626	4470440	57725.2	2207214	5182503	1252583	2163121	2735647	4066479	585878	3446810	408628	4431478	4822082	4328892	807226	1970938	1857368	2216149	2627818	2625799	425681	1672470	633931	4396018	426486	912463	378860	2553233	2400199	2921091	1075037	2121707	1375193	2024581	1455133	2538649
beta-hydroxylauric acid	1012548	670088	1090406	1137239	1343604	1217587	1073944	462574	1323801	768630	1469107	1659917	604053	945918	888769	562034	493664	429684	774606	917408	1304602	1048210	1157964	547171	1257986	1247384	805405	1068437	1003041	551930	942529	998170	703635	579248	1992794	999683	1123969	1106358	522985	630589
4-Pyridoxic acid	2792743	2065495	2127821	1742844	1800944	4440977	966299	1383875	2422766	2310395	2428699	2219189	1541703	2143005	1541134	2568161	3308574	2665421	1938560	1701529	2372738	1131228	1960678	3057329	1224183	2272282	1471159	2361077	2135929	1561440	1766927	1808861	2364267	2072104	2312802	2372481	2017858	2366211	1201638	1869912
Threonylphenylalanine	147781	209164	274967	714102	241936	458397	174203	227045	192324	306390	174872	578813	577507	947624	707840	485575	17732.2	774595	176999	321299	146843	505337	17732.2	382407	947673	426632	378450	211131	192015	127296	160265	320868	201099	142282	241145	88661	146674	415564	174376	461972
L-gamma-glutamyl-L-valine	6934819	3514191	1996136	8012431	3086226	5643893	4664427	26267.6	6405268	7051139	5390307	8134841	6372781	6905609	4222485	3245305	5001830	1957512	3768070	4124764	5825729	6354112	7773092	26267.6	8429832	4842711	6701225	5334147	131338	9291350	3473359	7052016	3087873	4238019	3678657	4040172	3674473	7390571	5766988	5825123
3-Hydroxysebacic acid	400639	51563	112568	83216	310651	245710	170847	100970	155576	48959	205031	176410	64686	83161	117245	9791.8	69104	9791.8	152497	152608	215297	300383	374142	271433	215719	211478	9791.8	87389	241685	134798	1144919	204094	126452	136982	229714	201394	262140	112821	9791.8	192701
Propionylglycine	89424	11730.2	160277	11730.2	70044	348567	11730.2	327413	355963	355391	60471	79099	187807	58651	11730.2	141754	513357	194125	93500	11730.2	114883	83839	11730.2	317494	11730.2	304781	97263	11730.2	312035	408022	11730.2	107639	11730.2	88890	11730.2	337832	378137	342856	102375	327157
N-Butyrylglycine	135771	46442.1	147040	9288.42	9288.42	9288.42	85223.1	71139	158919	89119	103894	9288.42	49605	9288.42	9288.42	131682	297483	143917	64880	9288.42	113564	9288.42	116269	9288.42	9288.42	122402	116099	106472	124097	52423	9288.42	106420	63776	9288.42	9288.42	82618	85983	75498	75016	9288.42
Propionylcarnitine	96420616	41945839	36538856	47846601	34554181	41298443	47790793	48357745	48573047	84200316	42556713	45412066	94600036	58130557	31203698	19187232	108669830	72261853	36148485	42269157	33780729	71829370	40706359	50731248	40937963	80960392	48840258	62798602	48021373	62873261	34966651	37398581	41815592	34557984	36809593	44798681	64210592	74656247	67840692	38184527
Prolylhydroxyproline	13555442	24542983	19821415	18216441	33215279	12488209	24566223	10608670	26908058	25510145	27566419	23292031	21200599	24074759	14211282	17890245	12107503	17734319	23180169	19580323	19516909	16424490	19696652	17460041	20928513	14757084	19419981	27272286	17156820	26937484	17688344	12824675	13121671	15629275	28164903	12379150	25095343	13055745	20523112	15358808
2-Ethylhydracrylic acid	2119430	1525904	1612489	1024788	2066138	2232021	1586484	1266681	1825077	1447772	1931085	1887119	1701672	1280138	1818010	1000277	1217892	1009805	1198968	1302972	1540200	1449064	1444558	1776324	1319619	1884883	1316941	1598581	1880434	1789607	2012749	1900441	2657188	1687974	2092606	1839454	3049600	2198903	1608585	1267933
3-Carboxy-4-methyl-5-propyl-2-furanpropionic acid	2491947	17927094	6117185	11940666	37971123	25533261	27993637	9044766	17271225	9248258	14350693	44422391	2277407	22043353	15653098	4683223	7526735	7682299	12822043	4200034	75480602	3118346	4569940	7893908	33097292	12928151	1890001	17390772	13752906	45106918	10490429	7567314	8258481	7559835	38154874	53988457	40639288	11810944	6519280	5191413
2-Hydroxymyristic acid	913965	789061	666605	766632	887276	719337	955268	535951	755888	804795	1.03694e+06	856014	704466	1006679	577205	743822	449824	642143	511102	782036	771591	492408	913723	688651	676749	703449	397322	607858	519452	674529	620158	724240	354752	985021	798273	735969	1093190	564211	582165	708629
Docosapentaenoic acid (22n-3)	35273234	3.48234e+07	41540360	42073760	3.08043e+07	5.81288e+07	36387008	13723341	4.29333e+07	31643354	36375822	37521667	2.43184e+07	2.871e+07	24933931	1.86245e+07	19889444	12920938	18661810	28975726	5.98244e+07	3.70186e+07	28307710	14772318	26352628	6.67127e+07	1.81834e+07	14178835	65413252	22853435	3.90498e+07	8.34437e+07	20560222	23971016	1.07196e+08	6.69126e+07	56071103	28930685	9651761	20046297
Docosadienoate (22:2n6)	2462958	1754903	2470496	2878571	2273650	2012135	3324971	1112510	2261705	2745434	1923170	2655546	1138230	1441112	1622921	1144109	1095689	894509	1505664	2248488	2848771	2519131	1773263	960874	2118098	3019188	983953	1514261	3016036	2099102	2240395	3213738	1097136	1679499	4446980	2958864	3291262	1674704	802666	1285415
Adrenic acid	50315176	36064096	46508833	31303602	16258934	35199856	51341454	14611651	37153214	38663015	36093975	54009583	20150883	37525269	27729988	13475462	17144503	16972609	27325567	47225478	46910936	51067835	27220774	14773264	23622844	62372759	18112882	15521587	69415116	28175740	40629947	75932647	32976614	31528133	91355166	43750339	42151197	30709241	12654717	19231189
Undecylenic acid	3199500	2641460	4467352	1779524	4080071	4591506	3215751	1602653	5843017	2185053	3311498	3060178	2517022	2686472	7093717	3064880	2103884	1927009	2251094	2623374	4748857	2240676	3028011	1856228	4992425	4108849	2395909	1764436	2132633	3339357	1902315	4315336	1197513	2478959	5957747	6375342	4316105	4035906	2828626	2624496
Myristoleic acid	56758826	46025166	61644378	43738844	55029977	82314614	47175966	14795436	45227671	59003954	36529455	68547329	44786457	41235947	38220051	45120175	17962816	17135360	21737906	50989087	161854041	59793892	63865464	15850348	19312924	79691672	32577742	34747062	47078310	31887748	69608359	197881925	12380996	47524875	141493350	65191968	41752610	21495375	16474435	27441698
1-Methylhistamine	379824	18912.8	202387	210711	316156	282602	315413	218681	523443	313888	271377	590000	341641	135790	303401	245808	190905	597869	185752	139862	94564	299009	234649	562465	331234	341553	276917	18912.8	508845	226075	219466	190758	239934	210221	260677	194146	302501	187336	142381	18912.8
Imidazoleacetic acid	1570766	1626271	1335898	1499526	1127655	1662330	1779410	953325	1439422	1891004	1467466	1430024	2089687	1320848	1283586	1096907	1058786	1487307	1223499	1723956	1605452	1206413	1256471	1639762	1056793	2216558	1765982	1351159	874773	1760206	1137789	997272	1431781	1568081	1476116	1525422	1630188	1645148	1303601	1382582
Methylimidazoleacetic acid	6662504	5061816	4142948	4830453	4850473	4082984	4679075	3632243	7814727	4539035	3651390	8172144	9333420	3386134	5394600	3492386	4741405	4050662	3157233	4431584	4663104	4362522	5031674	6191304	4990176	5138836	5220976	7787155	3722422	3869217	4918303	4659201	3410652	4328255	5658862	3818317	6600510	5629360	5030204	4347929
Sebacic acid	400501	514941	167610	103708	340400	377541	158534	408131	181193	110466	129560	268142	82129	86450	87148	181424	144415	76755	92898	180702	387356	349547	279178	715661	159940	192562	187376	86494	452165	98610	975346	432131	688683	130604	562599	199696	231566	98827	47877	139294
Guanidinosuccinic acid	241248	153765	266902	164902	244491	196057	315145	162134	198229	330614	221574	164715	97159	246054	121014	118397	249732	78951	204883	237145	233473	184970	273932	171620	89733	281566	199628	124600	202094	198659	890918	296823	390910	360888	121383	350552	348805	420048	137421	154473
delta-Tocopherol	31074.4	831050	642927	600555	388685	679712	326775	31074.4	420234	31074.4	314638	962637	1117756	876455	1574157	1188435	268126	517704	584356	342460	458453	398488	31074.4	363672	31074.4	568160	482130	345426	155372	31074.4	334169	1395667	220394	31074.4	31074.4	346628	31074.4	31074.4	189926	31074.4
Stearidonic acid	5481624	4757400	4763821	5623075	4904438	9571934	4205655	2297854	4052560	3785838	2171227	6715583	2840181	4669028	2810610	3451913	2644130	2667969	3075695	3087877	10236582	4831659	5292411	3310753	2245891	6324451	2457800	2578512	6098792	3134440	5703771	13345072	2056898	3068748	9262357	8451473	11482428	3357912	791875	4234753
5-Dodecenoic acid	7183279	3746157	6249959	4425031	5000277	7503864	4490869	3043836	4238432	5614613	4773668	6083162	4059944	4139544	4174379	4470322	2041733	2254280	2630178	4495135	13709200	5240067	8129711	1768400	3094448	5871442	3405039	3438107	4783119	3389952	6831950	15374266	1115009	4376509	12624280	6079282	3837015	2030227	1908791	2542230
Octanoylcarnitine	10005607	9493348	7424975	7673163	11504862	6249702	8813646	8652533	15777810	11200429	9595129	16452233	14101266	8565838	8126808	9609340	7889041	6820841	12369135	8760700	9064862	10452592	6805966	7910225	5380063	12834644	6086292	9277319	7352804	9601205	8834263	10808801	11302819	7810023	11411843	13015166	11389893	7759835	9970019	10643466
Decanoylcarnitine	12693805	11591762	8953596	8351143	14948195	7751526	11118882	9311441	18921571	12806143	12500967	20015470	16273741	10688050	11041739	11454211	7933413	7975082	15106272	10596490	11098259	11890919	8068141	8581017	7337335	16117993	7376949	11204749	6025007	11018366	8736960	13546912	11329536	9535447	13910723	15269910	13972040	9964100	11457680	12788646
N-Acetylglutamine	155536	180425	115379	117899	101454	130182	108103	138883	100777	137242	174806	115359	102202	74467	89368	284482	180423	220881	86096	79443	92239	132726	145289	181147	66754	141618	124421	90601	174127	82803	104767	120878	114337	80844	140536	140131	167747	78509	99734	156983
N-Acetyltryptophan	58185	448222362	66753075	149884	70471	52369	76168	548171239	95133	135630	95690	237010561	202464	119975	71097	81616	173366	89943	106919	133151	110990	71573	73157	832000592	87091	134304	195383191	131700	287444962	90654	488953821	63470	904865926	54882	367213700	153596	164087	74499	86002	572487251
N-Acetyl-L-phenylalanine	181357	323118	198063	206827	126430	152071	119664	196779	149363	290383	247948	289568	223276	177311	113850	157700	208940	157370	154601	162864	161979	172647	174756	168184	131233	333817	180897	174596	310892	147478	161136	134519	267851	106435	268478	200836	317141	141655	153840	223945
N-Acetylasparagine	978606	921078	742092	590147	539082	647347	829377	1041219	539934	1015962	1023546	936140	251409	577466	555884	1092868	994689	936932	465032	439929	556228	753190	1129925	802377	771754	874524	569075	681737	907205	170213	34042.6	646604	844777	1097740	999037	604404	804101	606649	801457	853567
1-Palmitoyl-GPC (16:0)	312466432	502457382	472305879	448279068	372100831	295983767	382060889	371100757	481977592	395429814	439765464	375844739	367067759	398540232	398185664	375525930	464646676	347443680	350102414	461123426	434733368	327003662	529161263	393162913	333266814	310137759	335033123	325094571	325305457	358110387	328094489	435412870	350235201	409421062	327168964	506996880	470654650	326563967	367587573	340278876
N-Acetylarginine	5237964	12353711	5859757	8130356	4558077	6925512	7436181	4324280	6729414	7545736	11914511	3352977	6482830	7619683	6752713	6786373	4020081	7243559	6439601	4737939	5300554	5561559	8934998	7252966	4649793	11937965	8121644	5950401	5633833	7585592	4662077	6135585	8125731	5763575	8237506	7337122	5227207	4192100	5010538	5748037
Piperine	4081963	12600397	86587884	27774974	6888519	25805493	39904127	9959225	24745904	96195802	7752828	36860333	2896124	127028362	74286207	61636207	26973614	9275950	42527262	107311704	26501890	7842867	5303979	5204757	104541323	183152105	20343668	23471395	25257881	19017964	4772841	47535492	8791225	23419724	75196205	80663708	41730667	30492332	14018611	14725619
Campesterol	19147.6	269254	154142	19147.6	166494	217793	478535	311652	19147.6	261945	382187	19147.6	19147.6	264097	306458	19147.6	778651	180474	1190869	19147.6	331531	19147.6	266027	514269	19147.6	132916	216089	202922	195658	179085	580248	254726	19147.6	268675	95738	610093	363990	183176	342883	133519
O-tetradecanoylcarnitine	6111034	3239113	2945838	1814305	3070971	3206028	2895930	1620630	3663466	2892936	3756871	3628567	4245391	2476778	3083224	2173065	1699683	2009529	2418715	2807301	3433186	3867210	3398676	1899411	2345824	3582667	2145258	2728733	1866611	2052065	2741119	4085447	3201162	1814991	2767452	3184858	4687428	2995071	3044800	3794059
LysoPC(18:0/0:0)	106959177	220446695	181939739	219490196	156043235	95753689	157047951	155769670	209223489	190730912	174399533	201762859	159232711	197890724	162751799	164452038	216431053	156623846	170731332	210436732	177510840	123539934	239335074	159216493	123520717	113003820	138004806	145607848	147339273	151272512	127404906	184184962	82690686	192829105	122446622	190489047	189265150	158921605	184803446	163555918
LysoPC(18:1(9Z))	72772384	150497201	144857617	112973056	137155666	113064655	121611078	120085336	152895661	110352008	151687367	107284370	115230130	137785657	120181695	134267134	141632003	111517344	132757923	142169941	152316241	80737630	121274463	119711433	109662067	96296624	108034526	90615385	90504036	111384048	106001680	204350047	105742692	139895318	84193281	153539107	167761271	109472583	93966161	140435313
N-Acetylthreonine	3687664	2507439	1962877	2473086	2295860	1735375	2853445	4377614	3541111	4364173	3774921	5047819	2548709	2386874	1990258	3691767	3717775	2927136	2615259	1904484	3327489	2357602	3892093	3502656	3171114	3336732	2532936	3792783	4092995	4510355	2411733	2368540	2801973	2728931	3162192	3120018	4624622	3530064	3611486	3752430
N-Acetylisoleucine	148553	98631	112807	166027	108715	140649	123404	118205	104237	181014	92589	145700	52707	106130	84517	108428	169931	153356	136229	107593	112016	137369	114595	144656	114186	130878	84104	155710	185930	117581	148291	139925	167274	84100	108852	80263	164141	79265	116346	131491
Nonadeca-10(Z)-enoic acid	27244405	21010841	24472953	25055841	30117920	29078388	28294023	8404340	27882696	26452989	18580236	30519090	19969612	18146764	20429919	15265596	10090720	11334115	19422286	28373752	39978207	29896332	16714174	11725058	19247003	36936466	14694810	13470212	30537325	27537971	30538489	54589534	11391039	26949095	50289958	32396982	29475580	18686894	8206806	14135402
10Z-Heptadecenoic acid	76358029	54400070	62644989	64455333	56616268	90199281	65670720	16892717	55632402	78279911	34836969	93084972	49893019	47415824	39491962	34957404	23185335	21166007	30181228	53544811	136340274	84968823	51769409	19866799	30758621	103500516	30504161	33869250	69960717	71230383	82531774	162694012	23272281	70904978	163204751	90865329	55019474	34297624	16100832	34258778
Hyocholic acid	8769.4	105207	8769.4	97924	8769.4	8769.4	62952	91462	8769.4	60564	8769.4	115056	63421	8769.4	8769.4	8769.4	116560	8769.4	451666	81294	159581	8769.4	100530	68101	97346	8769.4	8769.4	81249	86119	116496	43847	338057	8769.4	8769.4	8769.4	8769.4	8769.4	68835	68907	92672
Epiandrosterone sulfate	3142500	4537072	4333294	2110521	8492322	8335184	3449409	5432728	10396159	6371055	3310131	3123057	473287	13766614	8898806	3045277	256393	2301633	6074407	14827500	6851753	5439780	3693538	2877490	7379218	9203752	4590312	6988088	4215150	3331531	3286508	8128487	8482335	3678021	11120992	9528197	8393794	4312008	4286116	5075496
N-Acetylhistidine	83664	48237	59172	64355	73965	46134	51420	93429	8838.2	108124	87171	67216	70347	51963	49923	66943	116133	51766	86898	53091	63471	50886	91058	128977	56468	61833	64796	81096	92750	69274	44191	99785	119825	75937	59977	101771	116566	83737	81047	106421
gamma-Glutamylglycine	4518096	3312985	3082151	3014388	3834534	2929883	3413857	3261441	5550390	2985959	2939228	4237096	2657799	3979146	2947281	6595704	2987104	2426697	3592870	2838329	5511995	3395518	3822953	3581155	3853874	3512299	4157353	3487197	3531893	3482008	3588003	3134133	3148767	3647754	3374922	3411678	3578994	2083713	2557374	2976460
gamma-Glutamyltryptophan	83786	93311	64536	94763	75381	72339	78203	82647	84744	85564	85946	82294	88175	79183	64687	66988	97141	55096	80447	79318	96356	91487	81879	76560	84685	106286	81460	73220	105970	87748	80410	102168	65803	57671	96824	87014	78481	92843	69719	113711
Stachydrine	64303657	101606180	115409321	38443249	50578203	644634951	155585378	890769989	853213815	544378479	1001326961	756558286	482509029	457450189	16971917	146660648	116535433	70773180	99240039	58916285	1186506314	16468358	627326131	19767238	291381260	298482490	162059905	237357094	146843232	444625547	844316224	121550059	738457833	15493793	14341856	108916847	219238695	60174028	43264863	201395740
2-Hydroxy-3-methylbutyric acid	13188006	9116505	15739273	20082072	12844994	24596529	13209383	13876521	10719684	9633309	18481006	14333584	8788651	8980033	8667494	5218961	9422147	7226641	16055093	9824155	10193364	9413354	12176807	4998985	18342257	13059633	16003445	10283561	13844029	15193871	8568921	16694928	15996291	8430115	26324571	13212322	20545499	25189829	9589142	15846008
N-gamma-Glutamylmethionine	2182986	3137249	2288959	3450043	2570927	2127315	2533519	1670880	2989689	2314880	2495609	3079399	2365135	2660770	2164527	2594621	1180179	1406735	2718560	1943820	2763248	2220339	2163660	2612660	2046203	3505607	2276351	3147436	3045167	2839918	1802796	2474195	1446437	1739854	2880636	2300939	1921036	1675194	1799995	2005403
gamma-Glutamylthreonine	4923651	4442512	3014252	3764290	3333023	3890169	3459222	3614384	3640873	2995260	2619340	4638305	3389826	3855601	4449927	2983733	3503813	2943917	3247684	2537362	4405142	2717222	4087153	3781066	4109441	3289957	4224838	3168997	3741287	3936369	2082830	2812345	2266577	3690684	3423887	4217865	2775175	2590178	3653178	3937509
p-Cresol sulfate	169431530	248450561	114683882	136853489	264227996	161275985	290545831	133800841	186081923	248943339	219809815	150519836	365297592	178864319	116777764	37972623	3237452	78388246	56477028	69407823	43087428	102675792	71350571	227104274	144588584	262936681	210280484	127903532	72386814	37089646	198334503	135274007	89670391	96800715	199070512	270799275	243735037	290862552	264386623	28995692
Erythronic acid	38208650	29678733	30567217	34310026	36865260	31722227	35941781	39569321	43468121	37412848	28534722	30899068	35604907	28056730	26614665	68575774	39598763	34252472	24344497	26793859	40677037	36712090	31765545	39429751	27716415	37822013	33620815	40761371	31897827	31319184	36907124	35501059	47495423	27191172	31191587	36999673	42554780	39715846	31241370	34617327
Fibrinopeptide A	755065	235124	196042	259492	206830	579073	181959	260958	152098	252204	150412	351575	17088.4	216641	209727	252887	99916	142376	308246	221514	346818	753338	85442	115873	708592	441448	351054	17088.4	131291	457480	187626	263375	488306	17088.4	230985	86230	197718	184256	231263	477788
Fibrinopeptide A1	28645980	7272091	6031423	16592841	15154500	25292397	16045462	8237164	8054810	14728212	6830271	15539126	9540395	13269603	13850396	10269715	5287235	12475094	27906464	20225650	25064162	28493961	4905636	4870771	22621215	29475043	28330366	4406078	9087720	21450001	19379039	16915821	16255638	14300324	16306831	7765779	7437076	12158469	6670439	19866090
Fibrinopeptide A2	1605686	451662	652047	578659	622415	1731992	546675	692309	587098	466627	881716	602047	523588	1063766	1504660	512908	521521	646689	342304	588781	999482	1076157	507311	391369	922579	1264224	721261	281338	1808281	601779	2160669	1038140	1340867	892015	1305074	680500	1101039	974415	367956	1170345
N-Acetyl-proline	2923078	1520357	1134095	2000968	476538	971655	2364402	4673446	1106083	1872168	1161680	3449693	1861429	1215047	1554832	1330490	5112659	963998	95307.6	843546	2065982	3615361	1759226	2122732	1415952	2330408	2087567	1451887	3987861	1377792	2552355	2317021	2482426	1375175	1717976	1571752	4586957	1629104	3001088	6446784
Eicosenoic acid	73355448	81219236	98685013	84311553	136073348	96756685	104172624	49830442	75447352	88726758	65484530	90296940	46189376	64978347	64517759	47449797	35103073	41365036	76881753	105876930	121253659	99012112	51236356	37838982	76207491	154005710	30795383	57143047	95537025	72055669	103565810	145613117	38307920	80414690	153971557	114737650	115205075	65106227	26189291	55451336
gamma-Linolenic acid	389779979	464923290	398453535	670930204	523572753	596141431	362672256	152326902	456677806	407868577	382295921	406970491	503832415	466510318	431665262	388928020	241601024	205018215	468047731	317692949	686138592	511159597	402828304	236382487	190095634	595344276	160980147	288185535	527847133	331752391	762525017	870926312	100092039	334728821	885898108	845796662	525184378	366820864	130083310	375978483
Aconitic acid	17911155	10666442	12583231	9542040	13878670	9710628	8763473	10747583	10829434	8774991	10124431	11845553	10110152	10702785	14231044	10643871	9202307	5215236	11247202	10093368	9133638	9321973	11840113	14159399	11717417	14637678	9252109	10784907	21280893	10240410	16145623	10163622	12264651	8202922	13163497	11152587	15582482	14249779	11439913	12330026
Heme	124594407	8889685	13584805	1624814	6215730	21412216	6173436	58087251	4960162	7236646	12318070	14341957	10640165	15968458	6861777	3687278	127282265	15526161	2106962	2208613	10642338	38823985	8797271	5741225	27516682	9465161	5892993	6605169	104598994	622867	45548172	1354418	30030775	12950418	2560180	10380535	95806178	40967426	62216839	76199858
Stearoylcarnitine	12037841	5614109	5954149	5177957	6185059	4831466	6268989	2937525	6935708	5667522	8466741	5990232	6041442	7755851	6054606	4225430	5752189	3809073	5894481	8134480	5970972	5265842	6081846	3863954	3519087	6154448	4800371	6388580	3653617	5425992	4113881	5105415	5200096	5746285	5133642	6167371	6361777	6192232	6667374	6376611
Dodecanoylcarnitine	8322145	4579662	3957133	3126437	5089905	3428451	4077210	3175872	5652223	4651182	6475626	6091835	5253087	3591221	5063898	3606951	2522501	2839214	5223172	3597942	3882118	5416120	4350784	3258497	3343745	5816032	2795108	4226975	2219792	3688532	4240075	5755121	4802682	3062827	5332010	5424008	6196103	4541859	3997629	7111356
isovaleryl-L-carnitine	8811131	4393920	4582096	5678916	4200093	4484014	4609576	4256947	4588356	11688683	6492408	7139337	4641074	7203802	2620354	3639759	5189063	5100680	5770388	6030560	3125005	5894265	5411387	4519055	3262379	5514854	4472445	5653995	4024533	8250486	2697715	4960406	5866471	6627091	5987397	4038693	4654816	6228471	5569699	4757412
LysoPC(18:2(9Z,12Z)/0:0)	129556698	214164533	227599475	228642772	232509044	164659842	192452172	184507831	254124635	203418973	212889770	120374028	194383295	229885866	170263709	199286690	201057960	194617033	267392157	233743310	242829385	174071068	243659982	230986637	164269103	153512649	179244451	167325728	181208189	209878959	152467141	267961609	144402526	231778790	169969815	207639029	278540691	164537523	182305152	218387456
7-Methylxanthine	2406352	2523967	421103	320043	4471063	96061	1174343	3717445	1351899	2054078	1691371	3270934	1211258	3137126	279168	2929841	3782105	4949521	1027157	1109796	2153090	1597588	2138603	2530866	371097	825123	763912	5194411	556324	2181842	388352	1700330	1154652	2697801	1004104	819978	1728836	2881250	1346134	2590313
1,3,7-Trimethyluric acid	181431	80514	3546	3546	80508	3546	3546	98702	3546	52467	777629	69978	69492	52980	32084	29327	184123	82010	62227	58227	3546	24475	3546	57170	3546	418210	3546	383989	152031	17730	3546	62366	49324	49188	114636	128506	417464	3546	228743	3546
3,7-Dimethyluric acid	78950	109367	5603.2	5603.2	152141	5603.2	57083	148729	5603.2	113958	94266	57473	28016	254616	5603.2	82463	235900	376322	52643	51425	76156	88067	67357	132192	5603.2	53314	40180	349797	5603.2	55549	5603.2	74590	36439	90012	31790	33346	135936	168607	143702	98021
1,7-Dimethyluric acid	1853050	1188874	187217	809273	1441229	15583.8	228672	1178309	763645	1244876	4671458	1842564	1089084	1280476	604539	1157304	821722	1500407	1515904	1213093	628556	808635	122987	1318354	406588	2401001	15583.8	3280202	995083	434570	86205	1392634	779659	525807	1711049	1265604	2346796	77919	1717992	82795
1-Methyluric acid	1069647	416161	62337	231723	966457	12247.8	131895	404626	554909	614134	1486589	1728784	911358	194118	167162	314991	445782	589621	638601	416916	400830	253380	12247.8	408789	224987	566803	12247.8	1833841	411937	220115	126184	427020	532512	291212	693511	151797	1596882	12247.8	642152	61239
5-Acetylamino-6-formylamino-3-methyluracil	2418684	600977	46272	258791	46272	46272	46272	2041548	379532	793244	389133	231360	334941	455450	46272	511680	862122	1459938	46272	338424	254877	482375	46272	975462	279014	765542	46272	540193	913287	465778	601549	1133870	336126	672626	721912	868116	582615	46272	46272	46272
5-Acetylamino-6-amino-3-methyluracil	9804132	2453408	282218	738857	2951629	11859.8	550104	6156004	2125125	3487900	4007339	5084052	2516961	1224803	454446	3271516	3420201	5183363	1901916	1739720	1260833	1668960	217771	3316825	922205	3271155	59299	3932169	2849095	1581302	1015310	3447239	1817111	2790617	2538302	2134624	3423102	119179	2278015	184983
1-Methylxanthine	1898931	1332378	104963	891253	2724037	20764.8	239876	1127455	1282072	936477	6248397	3369949	945913	669814	658227	1113860	574232	2047732	2021039	1683948	1254675	422112	167540	1007051	585594	1720166	20764.8	4334084	1182109	186939	20764.8	1136072	1251479	1027054	2522488	453569	4412877	115035	2662661	103824
MG(0:0/14:0/0:0)	327942	1410641	946050	881293	563797	56036.4	360981	56036.4	661499	738245	857000	296915	905025	956253	280182	539236	610945	579366	56036.4	672529	528411	418384	56036.4	642244	56036.4	56036.4	642893	498156	421244	56036.4	56036.4	56036.4	398589	56036.4	56036.4	56036.4	1269194	474769	330723	387149
1-Methylinosine	1338654	893162	1293091	1062334	890709	711472	1225979	815051	777942	998298	294115	925846	476019	700980	901859	925373	1242241	778185	990451	877168	975469	994319	870898	894906	853801	1086428	1038800	1066775	788543	564991	275550	1285971	704471	1015533	1465801	1077261	1040098	1218802	1111016	983560
N2,N2-Dimethylguanosine	1983221	1195361	1306996	1431769	1264653	1268587	1449088	1300867	1313940	1708582	1274163	1770217	1530454	1260255	1395179	1194092	730541	979266	1544589	1206438	1751747	1348373	1578516	1675438	1276388	1789449	1561277	1632005	1467259	1567490	1105917	1514066	1496234	1492302	1695772	1415477	1561247	1551321	1063210	1149905
N4-Acetylcytidine	473145	653601	317284	771414	253274	300868	283823	401807	479104	433780	342185	598617	152490	587596	269768	309318	387552	203240	159880	250878	539035	391129	542777	453138	483069	276591	521530	497078	382505	238526	122498	442430	988539	373886	644328	312920	435103	314417	278920	182785
N6-carbamoylthreonyladenosine	160129	131774	139119	133830	139869	125826	139201	117984	131052	188730	133036	124850	128261	158568	128001	138558	142139	105226	133343	121807	194576	158077	168281	165377	111697	150548	98356	162457	105282	138282	97471	148036	104234	113331	153852	138872	158553	171158	117321	116465
Orotidine	532474	218671	167064	88976	164564	169247	188907	287704	339260	355627	170239	292140	270219	228957	196868	200137	240230	194021	141020	154660	283553	415485	291404	231632	252331	261514	293304	192890	489620	145910	260613	187371	230908	177928	242945	191990	435580	302548	254029	224299
Phenylacetylglutamine	20631153	19191131	9419431	9369624	26353989	13116319	22940219	18183260	16161141	23685611	15503854	37989455	31271668	13943657	9568679	10025452	3010055	4830670	6047914	7859489	4440623	8103788	7597753	16413838	8497568	15482664	23498645	17877780	26385819	8586683	18545031	12508709	12629788	6621800	13703310	24524259	13139060	24377876	16705712	8941333
4-Hydroxyhippuric acid	4468741	2466566	1788398	1951798	4672197	1456739	3843296	1854722	3689647	2430860	1129222	10728198	469157	2614392	494420	5054175	1664155	4709391	2791269	414318	4812835	2172938	4831126	5618852	1486328	5090997	4851596	2924502	3255431	3681820	732146	5525835	2625957	6332656	2941709	2205555	2192713	3563652	686675	6264520
5,6-Dihydrouridine	1693256	1996378	1522423	2027091	1756780	1536781	2565536	1227875	1870013	1432796	935931	3115563	1717711	1789430	1522793	1893829	1123713	1268440	1371642	1368033	2027709	2451334	1188885	1256204	911809	2646613	1676479	1170326	1568527	1468099	1291610	1878641	5400177	3968554	1384644	1279623	1623136	1253114	913073	1249809
3-(3-Amino-3-carboxypropyl)uridine	80758	58879	49233	55467	42486	46108	57068	61022	52743	81017	51332	83015	42278	53087	51218	56347	66471	42490	41526	36649	64319	60156	66838	68318	54831	52190	52760	63062	54341	69708	38082	46015	60699	50004	55996	69066	73905	62760	56653	64320
1-margaroyl-glycerol	12483.8	246593	172882	110119	255107	12483.8	206860	12483.8	290636	703672	240422	197183	95748	293110	80985	149408	202863	12483.8	408376	537819	323695	324476	68175	198549	91026	62419	101152	178360	114931	658617	150603	12483.8	199490	212531	12483.8	171995	160571	216678	89018	12483.8
1-pentadecanoylglycerol (15:0)	1029278	1962457	1636758	910353	1601138	443591	1690910	536287	3211229	1722463	2610998	1469429	1167045	1422013	1237639	1397970	1424837	843418	1056106	1277704	732828	1221895	434958	2059524	932609	642337	1501338	1393619	871789	1974265	873281	479576	1777473	1593414	423985	981290	2033742	1779008	748276	176753
1-Arachidonoylglycerol	10803825	17167808	17831619	11186433	9393057	6041698	17141040	9151840	34612903	16331076	27369944	22436548	10187799	24816208	17594547	13383461	14083954	11525221	15293391	21188620	5838813	10392194	2554456	19097122	8211525	9011610	10895954	21489241	12996191	16059162	16213484	12747303	27920778	18688347	7966772	11469435	25035084	16438868	7586177	1801289
MG(18:3(6Z,9Z,12Z)/0:0/0:0)	2535267	5868398	4419719	3657389	2467705	1476943	2839195	2413842	5803297	4189660	5165737	4234268	2461448	3762599	2325323	2408683	3380255	1783093	2578841	2199591	1270166	1810994	2098332	5124226	1404576	1571341	2851260	3073253	2873394	3276543	2561120	2171083	4348149	3526123	2062888	3357292	6763711	3945604	1306272	1227299
Cysteineglutathione disulfide	53771700	2250047	3581336	2016949	14159186	15585583	6901772	5708296	3510392	4209690	6714524	1527034	4422594	1411803	2088338	5469014	36221668	2662944	4642190	3798340	3786856	13821213	6199904	1846908	15306731	3594460	5121522	3478150	11052548	4212226	22358731	2875726	10127369	7497800	2418245	4042204	20985523	16155418	11604163	23624352
PA(16:0/0:0)	1530368	4270561	3872890	2409980	2419425	1537565	2340647	1654401	3693959	2961023	3017550	3081407	1758207	3366498	2765112	3829884	3383089	1347251	2667344	2969489	2921782	1813965	1390063	2291175	1558645	1601784	1546446	2526162	1387265	2362886	2116471	1311342	2766384	2519558	1021243	1911415	3397215	2180264	2165016	457236
Ribothymidine	942036	840343	1036603	1416388	981998	960529	1109954	1358064	851798	1227291	1016922	1237556	895464	1358797	931223	1105028	1344329	958952	1247467	1016629	1083480	1032666	858810	975704	1190608	1202308	1139450	867223	936796	1018162	636772	1168617	975769	932012	950849	954092	1007591	890548	1075735	912637
3-Hydroxydodecanedioic acid	561332	69605	223262	65644	298661	391351	160629	89172	262245	6655.4	215415	151548	61419	61241	85674	101096	38981	6655.4	127463	141188	257954	259077	313553	189268	262031	175853	33277	60456	193299	127350	615313	163276	117493	135923	411356	269062	221444	123539	38704	153733
7-Methylguanine	7299469	8429537	6037712	7162157	7908676	5765759	7359078	7364424	7577419	7418166	6743266	6353156	7128061	7225912	7493251	7700196	6790749	5502578	7103266	7627147	9720500	6693573	7929983	9249380	6883379	8621404	6676330	7664622	7635866	7233932	5933740	7133442	6445517	5821291	7523874	8275924	10613462	7452243	5424172	6258308
LysoPE(18:0/0:0)	4282556	7770011	6103852	6501439	5957718	3269088	6661937	4254816	6981346	5848051	6414193	6674415	6074218	7742646	5523367	6717902	6837521	5156056	5799201	6643487	6136921	3938007	8239534	5436822	4736903	3490118	4577774	3816592	4518020	4468741	5624391	7313642	5364731	5936758	4236802	9337176	6245351	5597011	4427331	5785753
1-stearoyl-GPG (18:0)	203314	156386	168048	147554	160904	97969	148107	91750	158249	197376	221452	118340	132850	160266	101620	52309	209893	115300	133936	105413	103636	99489	207603	145484	96768	105081	154325	176788	107651	125101	71163	117748	90488	129840	215286	316955	125759	195952	156926	168786
3-Methylcytidine	417273	505485	504343	507231	257103	429356	402037	316813	402300	343676	397427	286187	401128	372831	563092	426699	47334	236670	421721	417772	595273	543900	566920	394528	516547	355484	357867	283177	410763	494086	443606	352095	556367	539218	465027	291812	387954	282949	367315	553795
N1-Methyl-2-pyridone-5-carboxamide	14951977	13404513	12095570	12018244	8522086	14569839	8977364	9738047	10581714	16415654	10647133	12335137	5060960	13412458	7605997	9114328	11956371	12697777	16040648	13000636	11108249	10158402	14230405	9204364	6934177	16402492	10490213	16087991	14256239	9246619	7827039	9414699	12558908	13388544	9875443	9525638	11715417	17939675	16138426	10692011
N1-Methyl-4-pyridone-3-carboxamide	6.99685e+06	7.81948e+06	7.94607e+06	6.61237e+06	4.01685e+06	7.66469e+06	6.38841e+06	6497235	6.25805e+06	9.65852e+06	4.63662e+06	8.16813e+06	5.51512e+06	10324297	3.49989e+06	5.88454e+06	6.90364e+06	1.1002e+07	9.57258e+06	6.6119e+06	6.28713e+06	6.19763e+06	9826870	5.2929e+06	3312718	1.17234e+07	9.61071e+06	10300240	8.46057e+06	9269945	5.60183e+06	4.90366e+06	6985818	8.08689e+06	4.75923e+06	5.52379e+06	7170590	10917629	8913883	6123418
MG(22:6(4Z,7Z,10Z,13Z,16Z,19Z)/0:0/0:0)	796459	1562242	1448766	928823	2144314	700421	2373647	788756	3311593	1095007	4045077	1387722	764224	2379755	1343686	938322	1169718	926061	1448293	1317537	774770	803538	368999	1382525	1187561	523716	657733	1924830	730590	1443961	1112326	807229	2352707	2058819	1027894	2258365	2546426	1469234	546597	224942
1-dihomo-linoleoylglycerol (20:2)	388096	722219	675895	503862	660486	297101	527488	290828	938793	690631	861939	566517	446815	668073	260218	317263	502345	390400	416188	770789	273640	283737	526270	393452	275672	197710	359432	559495	175709	482783	222608	402132	454175	624120	462446	647973	638315	434890	269886	243137
L-gamma-glutamyl-L-isoleucine	1037225	911389	560147	932653	667230	912772	703359	756654	1000405	978843	898512	1203533	933029	1179736	597593	603540	809123	763965	689525	583924	875112	866081	983310	736219	1323966	882957	876731	1055061	1268809	1203765	795709	1130258	751481	652436	892978	850246	968543	995046	1081186	1086021
O-oleoylcarnitine	31075859	18132528	20728138	16465636	25144010	17937906	20923922	15374256	21279751	18180412	24570189	27184412	18437592	19579196	19878534	16331994	17662451	12140488	15668268	21350842	21729845	22211880	16799838	11385060	23067940	19086287	12039612	23966342	15292712	18237241	17719611	17424459	17547733	14098332	16573699	19214982	21189783	19190312	19388259	17576764
gamma-glutamyl-2-aminobutyrate	687528	1352964	1338824	850820	1026986	1283946	1247288	402472	1590473	956765	1624044	1736579	668800	1057843	971974	699100	299416	464003	1040073	823512	742258	623074	970038	988834	2146849	870190	519041	1806918	1002582	644450	1396154	1136267	1126649	995851	2346409	291377	449805	680694	510075	1031343
2-Methylbutyroylcarnitine	3947792	2609272	1453098	2745359	2399255	2645874	2445586	2782860	3286537	4395174	2280414	5803472	3745606	3789627	2370578	1645375	2212394	2828970	2079126	2522202	1633019	2822905	2248127	3105885	2309285	4756641	2471376	3396566	2965448	3919988	2375543	3615951	2314492	1812937	2436536	2109976	4215770	3560995	2827443	3138768
Phenol sulfate	22813837	20106809	101116495	24699072	32692353	18093082	44511932	36783147	136915329	43145450	38045757	253421996	12917535	34854164	88793798	21559873	23562519	25670940	75918599	23898931	32937516	35694874	18299748	33199305	80935929	78866668	141302880	36808416	193221183	95859876	36619581	16114420	124490719	40092581	20747288	123101991	71434718	40150558	44805316	82391316
LysoPC(16:1(9Z))	7732943	13614140	18154743	10371205	7120685	8665304	10759264	9058968	16919015	9587719	20508156	11613532	12499602	11128584	12113609	9126796	11142998	8409845	6749321	12493582	17456846	9067312	18107289	10734939	8180965	9493282	10788357	8329931	9096500	9798559	5899241	22493949	11796487	12657242	10344254	18554261	21477363	8304018	9525129	10623755
Malonylcarnitine	19446	173904	19446	19446	314479	146296	276546	19446	19446	271434	196266	19446	183313	19446	146517	19446	19446	19446	19446	180447	19446	266056	275994	254983	97230	197598	163126	325364	164010	234711	345420	199278	278457	170084	241249	198741	535857	236777	19446	215418
Hexanoylglycine	160471	12093.6	158005	12093.6	104244	12093.6	125029	12093.6	122510	12093.6	117730	112507	76873	100683	12093.6	92237	12093.6	12093.6	77993	180176	138588	166617	76710	12093.6	12093.6	60468	12093.6	12093.6	12093.6	63543	12093.6	161711	67211	78844	106048	111220	119137	12093.6	12093.6	12093.6
Lidocaine	76157923	51819516	49393693	42745292	97971045	43401010	48702636	39234789	104529298	29870855	90957134	207922400	39873817	114560835	104784033	82083028	69772743	146822717	72275179	28270971	88519318	62098947	140902106	56934534	55931717	57064554	130006042	54943999	59101874	57274848	27671028	53948076	71211796	95081281	97210780	95381984	72017341	89426904	61593627	103192272
Monoethylglycinexylidide	36924142	13700516	13033443	11083015	42719421	12003921	12288079	22636319	14647288	16778099	15797680	50730764	8466688	15130239	11411826	12413066	28642677	16518116	21375964	9591099	27940205	22886303	21255106	15034789	18694768	6547795	32671490	10044918	23900344	27563400	10991521	22279094	38678511	43461674	16493175	19182417	19888219	26078342	6788149	50985761
glutamine_degradant*	315632140	320875420	170543436	250089609	337276830	196627140	304215559	396753156	463577501	548243907	405997118	520570444	499004763	264532854	210886425	533687992	135563628	178840600	571819025	227013383	543667420	493250883	395623693	562958655	316542067	577131310	260793839	365702134	441803563	539760163	319301526	846309778	89932429	141624835	210169251	490008557	333597962	453847080	605541755	705670429
2-Hydroxy-3-methylpentanoic acid	718204	642575	872432	976212	757183	1361334	714379	993012	872526	619343	873941	1314000	552011	702481	621046	416866	614905	535823	1091512	558475	721136	490654	362283	424546	576972	615065	869161	629018	757141	889901	674217	707479	912738	389758	1264001	732929	893082	1382554	625274	1011084
(S)-Homostachydrine	16384544	7485178	4006527	6262434	18185853	4331450	9225282	8198926	11543413	25005630	14338897	16497520	9068199	6958930	6012658	12989189	11406983	15977488	5447085	19368540	13621816	11328053	5208220	9015889	8337783	15951564	11164265	5549125	9350716	10259920	9825487	18088094	2045064	9003535	5465333	6675276	5747805	6977420	7585735	8449150
LysoPC(20:4(5Z,8Z,11Z,14Z))	41479011	74300090	92690688	44972288	24668894	53471089	59277065	57482734	97553610	43891827	62146042	82699528	53505895	97724893	90080717	46648564	59124717	79075631	61128530	85712898	65810422	47353544	57356821	61382490	36319038	65638128	42422859	33511568	65128519	44160400	76167596	133580073	58836708	59504560	54387774	76778862	80234022	46809450	54505288	92435269
LysoPC(16:1(9Z)/0:0)	349431	385553	599726	335557	226948	358063	351801	338655	513521	354399	710015	355484	355330	276713	264803	237157	386402	250448	170097	315119	597216	257864	781529	277176	293712	380437	327155	266429	379874	405368	167680	982917	317063	527180	507224	839377	866163	295341	284513	496028
LysoPC(0:0/16:0)	18167177	29036056	28093842	24952896	21899877	15035729	25792275	22789193	30261275	25638287	26766094	22542653	20552746	18132282	18226415	18211859	32706165	18173243	15745200	25070931	23597901	17058011	33968419	20158336	19030650	16995492	20426121	14674229	21697455	25685739	19685168	31035668	16105864	30294784	18707181	38382327	35233005	20062915	18667960	19930055
LysoPE(16:0/0:0)	3476929	4774731	4445832	4017668	4296619	2821495	4857260	2669187	4625906	3723839	4659216	4550302	3867655	4974371	4102684	4634373	3815837	3275227	4000249	4100885	5193850	2639778	5719830	3437707	4122412	2320988	3412867	2513913	3029184	3379272	4118833	4513588	4879594	3876900	2789166	6843484	4501157	3488125	2754450	4328794
LysoPE(18:1(9Z)/0:0)	3083197	6389294	4099455	4371068	6394918	3449441	4404404	4346631	6199134	5275935	5637756	5169256	6036874	7369169	5808916	7073892	5501173	5283998	6875929	5649316	5793907	2524834	5318181	6524690	3830840	3540780	4547136	4516413	4728974	3845516	6062161	9033831	4379363	4137891	3273721	7457673	7367596	4521218	3207700	7217848
LysoPE(18:2(9Z,12Z)/0:0)	6966889	12600137	8246009	12328271	12531362	5533082	7961166	5050802	11620701	11609609	8469086	5943379	10605018	8969774	8311518	10123841	8229777	6943832	12665293	10732470	11268088	8346286	14486736	10623829	5905388	5312648	9626821	7467996	8545257	9689058	9384722	12865815	9347221	8071321	6279627	10931828	12344539	8493281	6249690	9457789
LysoPE(20:4(5Z,8Z,11Z,14Z)/0:0)	7852874	12002682	8818515	6285670	5607590	5723970	6947305	4917051	10102499	8554473	7280330	9116706	7575188	8735981	9554019	7122851	6557659	6350775	9452866	10035931	8657988	6507575	8300002	8236941	4367782	6892022	6425395	5285970	8008337	6814240	11056130	12734275	9817282	6768363	6796059	10690305	9158595	7457416	5991518	9022174
N-a-Acetylcitrulline	63516	209883	9188.4	111596	9188.4	96868	52817	9188.4	47779	316455	263350	111318	81264	50073	9188.4	157134	9188.4	255883	9188.4	9188.4	9188.4	9188.4	120818	66300	95458	191195	194908	153798	79614	79028	9188.4	47622	45942	9188.4	137690	54091	9188.4	9188.4	124559	64981
2-Hydroxyhexadecanoic acid	41839754	32287860	39841241	37641757	48136345	33983857	48881945	32408555	51818340	42950719	53527741	40577476	31919243	48080757	33427084	28427587	35373497	30414245	37642510	44779639	36552092	29164201	35746942	34004961	40475610	45067228	27935945	30114039	36134507	43566100	34002141	41384492	30245230	59184943	48574326	62310456	62205256	44604651	28130811	32921233
Docosapentaenoic acid (22n-6)	17098155	1.04566e+07	27498023	1.41474e+07	7.38696e+06	1.70378e+07	1.73511e+07	8630638	1.11213e+07	18633097	21918259	21987522	8697145	11185792	8.32562e+06	6.71397e+06	9570803	9502123	10606881	20294818	1.99012e+07	1.17472e+07	11995216	8083516	5052510	2.0816e+07	8.89236e+06	8451385	18409173	14571332	8.13734e+06	2.93927e+07	10448682	14667281	2.34467e+07	1.28815e+07	20143116	10579320	9223298	9226400
Gulonic acid	3355245	1441558	1678456	1805215	2353054	1745212	1753971	2068640	2667999	2840807	990255	3649575	1724187	1136456	1166936	1776789	2154052	1697214	1123782	1349602	2475854	2006275	2166543	2219966	198051	2034872	2008985	2335395	198051	1408056	1841817	2166510	2245009	1914881	1662430	1554915	3076123	2200229	2578466	1674563
Isobutyrylglycine	184149	198074	106371	50498	58717	10099.6	169152	165439	111885	296591	186583	353314	104015	92433	10099.6	108783	109663	197565	108032	10099.6	149987	10099.6	123934	364670	10099.6	127067	171767	173948	210491	166923	10099.6	293481	94624	10099.6	10099.6	169117	205333	137909	99249	272552
Glutarylcarnitine	5951024	5100098	4059468	4106544	5228175	2340465	5388675	3578355	5845407	7781219	7363836	5569982	4556294	6494559	4498554	3890872	5520175	3211565	6056102	2430184	4767584	4791259	6709751	11152714	5048030	7500959	3779817	6468469	6048483	9482515	7796675	3783757	13245564	3736368	6297982	4517394	8534530	8266052	6367289	5867243
beta-hydroxyisovaleroylcarnitine	51458679	4685214	4050149	3375508	3022404	4793237	3345444	3712114	3821963	4835493	6583795	6441274	3261682	4157955	2516519	2679460	4974406	4358303	3142557	3464551	2189542	4332308	5848780	7269957	3791882	5905826	6699393	10137687	7560161	5734693	6717119	3505380	3989504	3751481	3997852	3037791	10328733	6370591	5208422	6559824
Methylmalonylcarnitine	849938	719970	315356	581659	957710	623364	63071.2	526592	770002	63071.2	63071.2	775741	960426	806874	644228	1015347	707707	406169	857945	528691	714620	588226	750633	731860	63071.2	1127728	519524	63071.2	800427	1168732	63071.2	514536	726172	553974	63071.2	939510	63071.2	810796	879620	63071.2
Tiglylcarnitine	1134639	1290549	1133644	1332491	1176018	1919611	1067706	1395008	1812109	1251162	2131574	2442635	2045756	1617336	946425	1064857	1411855	1715438	1441866	1298049	843156	888813	1498461	1120342	2058864	2366885	1569585	2303092	1077149	1555319	1883266	1885079	938460	1452808	1574014	1062190	2775541	1746438	1154317	2202591
Quinol sulfate	53495	5388.2	75964	26941	52964	5388.2	59681	80050	262828	46834	28636	509914	30358	33519	5388.2	5388.2	69062	138274	42283	5388.2	53694	35036	5388.2	253205	111641	112519	133216	155955	98930	111378	42876	43965	74316	52532	5388.2	107942	86838	54789	52199	91965
Pyrocatechol sulfate	15631414	9539382	11032099	4089432	23480675	12030418	3538660	21183740	12992194	8376297	28584572	8306009	5994751	12367265	4672718	24247457	14787138	18102046	3240917	29653538	18099330	3952213	2455830	10812410	18083495	22512060	18923412	18236373	6058623	3373692	5239674	13262826	2931565	9610742	2232595	2871353	24017584	10499571	5896843	23197119
Cholesterol sulfate	1835678	1656336	2758848	1770458	1568153	1169944	1363864	1409976	1750670	1940073	1652882	678633	1265554	1341535	1462319	1105788	1631857	1250925	2002992	1796859	876408	1511506	1464104	1507560	1672221	1153803	1484183	2076866	1263139	1293048	1220022	1533586	969672	1744844	2498049	1480987	2025802	1480041	1277354	969630
7alpha-Hydroxy-3-oxo-4-cholestenoate	4681674	3152352	3447657	4551041	2642094	3057186	3031990	3696450	2645233	3515475	3710436	2877382	3848075	3428763	2909338	3790611	3086452	2907540	3454464	2517413	3860628	3616497	5118185	3211126	2564935	2993466	3141137	3777528	6629257	6866229	2296063	2377697	2683334	2036118	4304536	4169710	2934255	4371111	2161544	1753326
3beta,7alpha-Dihydroxy-5-cholestenoate	2581229	2144882	2032449	2746345	1668051	3049734	3154118	1635189	2186695	3048910	2093952	2360075	2229335	2731855	3289114	1889278	1419377	1980967	3203731	1433517	1734577	2474096	1793155	3523655	3096650	2711512	1970022	2377515	3505475	2712656	3007695	2400184	2349571	1988695	4570633	2060031	2142200	2892391	2273906	2336930
N-Acetylaspartylglutamic acid	212812	225695	206376	255014	170804	254250	279063	151304	122186	176713	158456	369056	139200	163303	255399	222767	120955	191217	117205	209142	121749	229383	118018	253541	259629	152618	18836.8	133622	159048	157744	135878	139340	224555	178594	127098	94184	104856	166750	149246	225329
Tetradecanedioic acid	2195836	736350	1369655	520662	2006084	2310099	839287	368217	781263	609547	824105	632102	963504	396079	659175	924804	247972	379371	799565	576279	2939225	1029690	945927	1061880	299791	758518	369592	409634	610541	625577	1824959	2872009	519055	360047	1551672	1296091	1061054	449355	295504	1703487
Hexadecanedioic acid	3081139	1027586	1728393	788741	2234952	2462592	999383	696370	742289	705165	852773	723855	975534	615614	749908	794454	362281	377330	918585	913188	2654158	1750054	1323109	899824	506391	899405	372605	643434	757733	769932	2829197	2342290	807085	390027	2096202	1792754	1207704	782818	272091	1993324
Octadecanedioic acid	2545981	1224992	1187003	711054	1604770	1412704	1092982	1200818	931395	831547	1196102	871257	892412	1215815	1368439	219614	297090	279282	1343973	1401545	1901146	1373624	1510767	1008844	964205	1032507	109847	1122300	727369	721396	2211389	1346138	994852	463882	1758454	1932572	1565278	1184006	569304	2687472
Undecanedioic acid	132083	186363	13108	13108	125480	189367	165598	80723	105492	96706	102883	87496	13108	97019	86389	13108	65540	94178	95866	110791	154888	210469	129942	93202	110433	162694	106902	109926	172859	102129	123946	167404	104382	92792	121602	126888	83513	93131	81391	124939
MG(14:0/0:0/0:0)	3503054	11048403	5868035	3601439	2658688	1877295	3646068	2342799	7638597	6048317	7215343	3707127	5250424	3192166	3331687	2582545	4181092	4636835	1986064	2521358	2764051	2551008	2074343	6092316	1543541	1767844	5249951	5150571	3428774	5335809	1600689	1786340	4174645	3387974	2087085	4633291	10597228	4539396	2337486	1455088
Glycerophosphoglycerol	91889	4293.8	4293.8	4293.8	40497	4293.8	31480	4293.8	37194	45384	4293.8	39731	41075	39534	4293.8	4293.8	45912	61218	4293.8	31666	4293.8	26591	4293.8	40788	4293.8	27794	37749	56698	69182	4293.8	4293.8	4293.8	51528	4293.8	23644	4293.8	78437	4293.8	28697	21469
Glycerylphosphorylethanolamine	4155071	4305499	3049223	2813167	3148182	2169023	2846657	2427100	3767124	2812970	3427396	3953544	2206498	3896303	2876020	3571724	3993166	2782542	4037035	4481714	2797422	2489383	4028139	3225298	2546661	1894233	2368120	3293902	4048688	2100899	2778238	2997623	3010286	3250803	2440633	3925267	5403553	3444029	3816973	3256249
Glycerophosphoinositol	95090	121918	92868	73288	92660	77434	75701	135025	112932	12837.6	214486	96156	107263	152966	104456	99259	149919	88772	124787	144236	88684	108471	84162	109082	202150	64188	90690	135141	12837.6	12837.6	75728	124350	99430	124842	74593	123041	149699	123625	113351	102191
3-(3-Hydroxyphenyl)propanoic acid	6568	32840	590106	950192	445568	161506	794470	388982	294843	6568	2440228	70115	6568	6568	6568	1729442	990589	949119	294554	472864	1202997	240925	402489	6568	283153	839732	997307	75702	391058	289288	6568	2061713	539654	3149269	6568	6568	347945	6568	244416	424213
Ectoine	1651749	4831897	4828485	1809866	2343193	1899232	1065653	5455239	3663373	2020657	2983683	1414537	3022842	919926	2767396	2158613	832775	1964056	3801050	870878	2637229	471801	4369005	5395604	1165955	4870395	3972237	5601319	9634504	1137634	4101671	10190340	1009962	2811943	4318056	1704842	2127557	8249081	5519056	11878734
LysoPI(20:4(5Z,8Z,11Z,14Z)/0:0)	9317050	9656549	11901744	10110122	6956067	8662569	10126112	9069711	11888274	7895028	12823245	9648910	9980677	13218753	11008610	6447955	12590994	8854457	8168650	12409918	10656310	7128691	9011092	10012490	8552787	11592203	7686587	7330789	10755136	7216320	10100621	17419735	10648483	11820139	11858420	13214620	13048536	11009441	7906795	13479440
PI(16:0)	2113128	2256862	1467689	2387145	1552857	1656700	1607977	1641442	2030370	2087873	4916646	1200994	2112639	1293842	1407071	2068343	2832100	1397096	1169491	2108198	2199396	796530	2914633	1096526	1275907	1190844	1685489	1117233	749992	1367514	578926	3133353	1557060	2970025	2604960	5156081	3728114	2689277	1602878	1356453
Glycolithocholic acid 3-sulfate	4665571	2105968	3187153	395778	3491381	665435	1826227	1178512	358880	2318159	1270235	1188158	2774823	2328237	1506070	421184	307838	1967978	167299	1440758	2392684	1422644	132750	1416589	1545843	9099729	358966	576447	581346	85209	969964	1941104	1969720	695866	2384356	5184805	1401202	1416879	636082	3550916
Taurolithocholic acid 3-sulfate	637372	697730	817759	84785	692190	941573	718658	273948	67243	603058	645702	346724	395286	725668	339578	56136	49162	484739	9241.4	493801	1089755	251233	9241.4	642378	498136	2318410	50312	710765	46207	9241.4	158255	614714	341879	138424	878227	592849	456698	559015	298691	1459863
Deoxycarnitine	103559391	94332155	75324430	81534126	62519587	85140180	81236544	74544419	85104322	111806754	98031758	74705729	96319278	84789927	78506354	84819770	117715297	60959974	96101886	88338427	109987925	84131497	91546972	68019381	86985142	124403515	91641795	105489369	78909083	82387743	69166283	107708837	58049678	63275677	97055629	85257779	105717155	136073063	66819344	93518774
Succinyladenosine	94057	7716.4	7716.4	60643	58043	56169	52473	58868	53015	78546	7716.4	84870	51632	7716.4	50421	53598	86318	42131	54284	38582	55123	38835	64447	92016	7716.4	52964	57406	61292	74905	55130	7716.4	63295	63404	7716.4	7716.4	64917	86533	64305	80361	7716.4
Imidazoleacetic acid riboside	3020917	3149868	2860971	2598968	3123407	2411716	2652429	4332295	2691640	2511351	2284119	4937115	4936388	1534262	2752428	2586706	2335832	2256521	1103553	1433390	3832761	2345002	2250361	3474890	2546652	2824191	2910001	4046410	1580168	3234348	2118546	2536524	1674479	1817936	2274217	2406507	3779103	2559880	1998519	1757887
1-Stearoyl-GPA (18:0)	65104	219007	119014	111950	101424	8815.2	73490	8815.2	237575	144146	92729	218988	62933	140685	60982	215130	171987	8815.2	108837	118166	76444	8815.2	90727	8815.2	8815.2	8815.2	44076	184781	8815.2	8815.2	68295	8815.2	62243	8815.2	8815.2	8815.2	107385	8815.2	104699	8815.2
N(2)-Acetyllysine	48982	91335	51604	55378	37189	79665	41799	6957.4	54265	112829	126732	60519	48400	64175	38751	68910	63078	75739	41421	38821	6957.4	43573	80438	63225	34787	117378	73555	47544	67912	48298	6957.4	64554	68139	6957.4	66419	55592	57285	6957.4	6957.4	6957.4
2-Hydroxycaproic acid	154611	12435.4	12435.4	143282	152349	12435.4	68451	149000	12435.4	136036	120393	91702	12435.4	12435.4	12435.4	151585	178294	102188	315969	185979	144648	12435.4	116421	12435.4	134154	12435.4	12435.4	12435.4	154640	63709	12435.4	134951	83698	12435.4	314219	141127	120554	184648	221794	62177
(S)-3,4-Dihydroxybutyric acid	1639602	1012902	865333	1101991	1184594	1552018	1416880	1190329	1360276	1141247	943002	1352069	1566903	906046	848270	991741	1234567	1063518	768174	782196	1648792	1341483	1276517	1497304	978121	1543478	1120866	971849	1667075	1167459	1417708	1600201	2017619	965410	1192115	1187284	1438767	1553856	848207	1361206
Indoleacetyl glutamine	65339	142008	4325.6	27769	47251	34121	32749	42522	28766	72920	29902	144446	113506	75100	41826	4325.6	35211	44668	4325.6	31875	127752	4325.6	4325.6	139028	4325.6	81848	72628	115806	92574	78315	4325.6	151080	41414	21628	89790	83278	102909	61474	81793	68582
hexanoylglutamine	382133	331068	763554	334967	505145	703628	324248	187696	479433	105911	275236	847654	508918	336080	370925	506207	125778	137669	540479	639557	459342	680177	289654	202716	444041	349626	70492	179941	300143	140883	814522	556081	546735	305503	390620	444007	525421	229249	214088	264756
N6-Acetyl-L-lysine	465577	267389	253870	348719	248090	215623	367101	355770	286963	489897	371319	466485	349167	374534	239177	288740	626870	318068	270877	251590	348127	350700	413710	306487	383958	431450	297992	402703	426981	352662	564689	304922	604561	320257	407644	393673	578818	492148	307352	358697
8,11,14-Eicosatrienoic acid	81213276	58491935	83183076	79865445	51188723	80341674	75877000	41607156	65063099	84252912	82739681	77369217	41853490	50975367	38592662	26282250	39401239	33512106	45148857	71877978	83569296	85529372	70746367	31339548	41139038	102876982	41405437	39793610	93364833	67974570	60327595	120555690	43618342	61903214	137754695	87877137	69959518	49819030	30098913	45023018
Mannitol	3127188	1351159	1438699	24007345	12477584	1266854	2115512	2520849	4107669	11192656	1020185	5049642	8096018	2346880	1490727	1266690	1942422	7008890	717499	922934	1786626	1235478	44504595	24929656	4699322	36279636	36690715	3439979	1524856	1228611	2127574	1497930	1272380	926672	1058356	2707173	2273022	2806933	1427465	1477783
Lenticin	71211030	200640285	194419449	10982325	279402648	52789141	157899804	277846785	86837653	84573464	145674792	19035659	45194207	14119230	100581644	150641036	52274848	256880546	80057275	76126804	52702076	60958432	38310972	91843310	202795709	137151011	50479496	120283226	187546548	25064276	16388503	72712837	31501949	669670	68444316	233412270	256277646	67136616	89058738	22639712
4-Vinylphenol sulfate	7563205	4430458	5047888	257883	1931647	899219	4522896	12711232	10584383	5148162	4339015	984531	7871386	1823805	1260856	4612191	1713831	11792280	6181289	2369280	16813204	668324	1070998	15009969	1089923	23103860	4019200	27425988	4212806	1807538	1036836	4065436	2964738	1243273	1086089	4983161	5570148	3475709	2216083	682040
4-Ethylphenylsulfate	5057612	1427707	821330	145278	2547734	929196	537187	36271105	1226278	1103704	2347108	348435	964348	4427871	23278837	263453	608744	30087923	259769	391588	804844	152119	463305	968924	299453	5250273	1322926	1816286	1216551	797136	2341452	537788	415513	408217	1473345	650472	5491815	52593258	348354	322385
Thymol Sulfate	3888148	2886973	5443514	13196178	184766	3260061	7530742	24632255	11580975	7733253	7939366	410493	3852043	756608	1708090	548972	1247951	712267	1580492	4902147	554478	15161391	11387373	410825	201306	6373888	1582254	634388	184747	3376821	413475	538851	12130704	396597	921756	520506	51998949	2446170	1714233	17384057
3-methyl-adipic acid	105466	75181	10981.5	10981.5	209882	118716	81877.1	197705	96091.2	113561	104022	106851	10981.5	55494.6	78627.8	61802.7	75393.2	54907.5	65207.3	78267.1	189415	10981.5	104539	90185	69216.8	81611.5	10981.5	103157	58007	54926.9	87240.5	80397	55422	62232.3	75905	148680	186753	59393.9	10981.5	66404
Pyrraline	46791	55109	75432	49347	126683	4824.2	90469	249709	128024	81938	4824.2	216083	170398	4824.2	24121	81464	197307	201121	90259	4824.2	196202	48490	104192	172826	175109	140711	138074	228141	31228	87804	80752	96863	61049	72439	83696	90705	58014	158058	164318	184949
LysoPI(18:1(9Z)/0:0)	1505061	3082725	2594398	2017331	2447697	1868844	1598751	2915907	2038070	2426156	5320493	1660598	2078825	2501244	783912	2457132	4638613	2526534	2439614	2637856	2328257	1030916	2715010	1895560	1462797	1700885	2213516	2252765	1323916	1338788	1163862	4027398	1752771	2909557	3837259	3086564	4387902	2305860	2218484	1898114
LysoPI(18:2(9Z,12Z)/0:0)	3638591	3653429	4948944	5959029	4744516	3902145	3067738	4272805	3677777	4659468	9086277	3867208	3382787	3322100	2301476	3561973	4354378	3146232	5561570	3278149	3137914	3417750	7421419	4402798	2928413	2973745	3017615	3717600	4178082	3132759	3715784	4349227	4439624	3598146	8092189	5841968	5987020	4254676	3573513	3730478
Methylphosphate	260735	229992	103069	167125	203177	167026	131020	112169	148934	245376	200466	242393	102302	251719	105848	156008	143291	144583	234520	175394	108023	172734	169422	115631	171932	127177	183603	296498	215930	139603	66175	127655	114626	111544	132957	189716	213820	144754	161200	181619
o-Cresol sulfate	968402	660790	907712	446560	804637	565574	558795	476170	363809	393714	295805	511985	376309	2091109	489806	645276	530946	618724	240545	384826	398634	387853	730149	469125	412892	527740	518963	340364	671531	443905	562583	587660	833206	523375	273995	537067	754466	423554	340924	684505
Dimethylarginine	99777001	102016826	91367840	98706417	98290653	84214417	98966513	74427782	104378910	111062295	92857847	91190976	86370434	81464590	79974406	105764191	84375612	71618310	108157148	99769756	110928594	99533240	98371894	78315672	79853234	92372974	74167310	95095240	84084382	112764275	106188374	90102618	95882006	74382732	93594142	80014896	109440159	89187363	71987780	71906494
gamma-Glutamylalanine	1074593	1236148	675988	1459085	604168	776499	1279686	667429	984809	2561497	2718809	1850968	419461	1345383	873878	767462	770454	350296	270491	378671	506237	1010473	1547462	3928128	865237	1313508	1294833	3516031	2047374	1443558	1054504	337626	1412256	1801071	2541697	1292444	1988465	1697301	2173862	1592923
N-Acetylserine	3116876	2756851	2629521	2442224	2715924	2638215	2893102	3040959	4096227	3172456	2253921	4187825	3036680	2927522	2496985	4520993	2830909	4012890	3033754	2444416	3790818	3149127	2676433	2651910	2760917	2926189	2782726	3049376	2778618	3156848	2775109	2794535	2953240	2304322	2680873	2664329	3717668	2873606	2669520	2906746
PE(18:0/18:1(9Z))	11475789	8932645	4087069	7530057	9906742	4952663	6199621	7781872	8149585	10199741	10264623	6734894	9837423	14719902	10155629	10407452	14261524	8669033	7135177	5813011	5017401	4533756	7088645	8227599	8315913	4672283	7611827	11720596	9320790	2387719	5937993	8116925	5357795	5348750	7796440	14422683	7026037	8267498	5612621	8838150
4-Allylphenol sulfate	1099090	391357	5159180	4205006	1733431	547822	3477541	10637651	1468930	1437116	545624	1063412	256965	5591569	645143	874057	2040356	425188	1130804	4151002	7923590	255392	2513052	317724	1604843	950139	4259317	1235577	313112	1785379	270471	1415109	1571894	327995	650658	1095423	2230687	1919492	127179	3480683
PC(18:0/20:4(5Z,8Z,11Z,14Z))	401588714	415199628	470964265	398985930	257932463	376353198	428265768	412375972	506193387	397503230	426050624	510510592	382068537	508606743	521316327	338808147	453349422	463998019	413826442	464542303	356150081	438494988	384531143	383959985	389046677	476878056	342554486	409478463	537418529	329289553	493360055	491195883	365798201	361466375	466649954	436497085	418569101	398080780	425008379	472171478
PE(16:0/18:2(9Z,12Z))	9478405	5078207	3394536	5724472	11437058	3690178	6093967	3841411	4919882	7033191	8347865	4568258	6355333	4955825	4506903	5676908	5285113	3701848	4387692	3093895	4222223	4694097	9847802	4452434	6917832	2445039	5946471	5895188	4413779	2532210	4234520	5055371	6864401	5866018	5461192	7054206	3453589	5665973	3177338	5474801
Sphinganine 1-phosphate	327760	170032	260529	475350	416311	131443	25466	221488	163816	214014	547394	448550	349570	295088	264255	344401	177155	236278	146535	300472	127330	198128	326597	167020	208422	155024	147625	488385	207458	168423	25466	190738	148299	151190	282927	250522	275054	186494	357478	130624
GlcCer(d18:1/24:1(15Z))	7382090	6269467	7876425	8705542	9093058	5722781	11725757	5580592	9565478	7013570	8496909	6617124	5537998	7574663	5987827	10581383	5574739	5804338	11307512	8844997	9151139	7625675	9189947	6727058	6438237	5251687	7410612	4676419	5140691	7251041	5767508	7896158	3313517	5861625	6952442	7124500	9406521	7590737	6920928	6232151
glycosyl-N-stearoyl-sphingosine (d18:1/18:0)	978888	822861	1177161	1563842	1392191	726366	1522180	513070	1287120	928134	1191873	692845	903288	820553	959745	1121939	816068	814500	1298662	1355683	1246700	1046730	1183056	678494	811318	822836	1137828	852436	593088	1042249	780857	1336502	557686	904714	973696	1021899	1077387	923210	1018247	813188
L,L-Cyclo(leucylprolyl)	230382	25148.8	217950	163593	347867	227061	260004	25148.8	252201	125744	987502	272284	442597	325538	382960	168663	881068	422896	181165	25148.8	216835	364089	25148.8	25148.8	197797	1149991	25148.8	995951	244266	293286	25148.8	708090	25148.8	326344	377923	246614	502303	142310	505814	25148.8
O-succinylcarnitine	4192279	2195282	1166539	1740914	1114394	1218154	1500413	1940760	1280946	1598000	1924475	2119581	2198603	1930911	1063710	2083320	2645238	1428565	942080	790643	2005018	1587897	1346179	1591475	1131986	2161780	1369973	1912925	2762870	1791444	2108257	920008	1832965	1159253	1000360	2189220	2389025	1344167	3235948	2677654
Bilirubin*	669679	2263098	2771198	4226521	2076782	3527688	4198193	1283050	4239541	5622632	2007332	2798828	2295872	2259019	2859137	2667112	595445	974409	6515545	6239380	5231486	1458699	872649	2347333	2483483	3492324	2598251	1345594	853041	6823294	778085	4105862	658240	1436794	6096881	3379345	809236	2663784	422544	84508.8
(4E,15Z)-Bilirubin	11263.6	142917	129778	957323	382276	137186	1007405	11263.6	455599	790774	271469	194351	290100	134310	296213	489901	11263.6	96843	1291195	1098377	494311	11263.6	231757	204353	56318	237465	417495	209698	11263.6	1008902	11263.6	494259	11263.6	105611	512457	462079	11263.6	11263.6	11263.6	11263.6
N-Methyl-proline	8966395	13480355	6690401	6322677	31513420	55517974	9739654	115790965	37079472	76278988	87913422	25340615	36892252	25673034	2461622	12351949	10916436	13773474	12930390	4136970	80529563	14411542	69980393	9484423	28031843	45621993	11606568	15172658	8951456	38392785	33162475	13752669	36746221	4676510	6206504	4414150	8735308	13012745	7716348	15157565
beta-Cryptoxanthin	501693	1831538	2356259	1403445	3048496	4705007	2785471	7999132	2602758	1870202	4952017	1855300	2023354	6634148	834263	2109517	990610	2589646	5729184	7913532	3631854	1107873	1961159	1528903	6358362	4814203	4304387	1591655	1077805	1911864	6379162	1860695	1489559	1025358	2010286	1149748	1701733	1608556	2796294	1624252
5alpha-Androstane-3beta,17beta-diol disulfate	7996572	3439021	6435317	1060429	4218593	5523526	4040294	3658129	5267142	4435837	4679326	959316	110068	7341886	8137638	1434339	550338	1683219	4088123	7809284	14438230	3246071	4760950	2571827	3526502	7145632	3870818	8258262	4094649	2388907	2162712	7127008	8036088	1932064	12709482	9306050	5281379	1657078	2517728	3956599
5alpha-pregnan-3beta,20alpha-diol disulfate	1183828	510592	516182	431837	867818	1325829	440048	602771	334315	1097475	1070993	336007	131808	766912	1037712	367401	66623	968704	471682	901611	913632	438541	628142	468351	561071	901000	293866	1021983	361894	324143	310286	709316	1109586	307806	859506	757449	402671	205546	225138	502658
glycocholenate sulfate*	6041837	2756120	3465424	2030288	2731384	1192411	2992794	2947449	950861	2971930	1922454	1699308	1903972	1533524	2448971	3131703	539347	2899717	4145271	923203	2612823	2189353	1587262	4712038	2562784	1608996	2221054	1197881	1983215	1872851	1122753	1110853	5778003	1278597	4852375	3322076	1180526	3130587	2015944	2657517
taurocholenate sulfate*	917502	899608	1893229	740705	741352	1879202	1362617	636469	273653	933450	1279107	585758	309808	1268110	1002397	524820	139548	739356	1282254	686836	1109569	540989	457621	1552098	796284	526779	225201	1401090	252776	298033	271280	259365	1387063	349085	1885654	588238	506818	1358036	600107	1949599
4-Androsten-3beta,17beta-diol disulfate	37882844	11660320	71806096	14892358	10672953	20529282	5809025	17006854	32805445	29170815	21618125	9223434	19214050	17485163	47874200	10475663	6394228	14528132	18063674	15355101	16809810	26576830	40099492	13514448	34049925	21907520	11970322	26959170	21889545	13577791	12628738	57794291	39028152	19639482	72046183	83356385	48873424	6697476	10722873	17978802
pregnenediol disulfate (C21H34O8S2)*	28153689	4535627	15590763	12744744	6843729	10650959	4004495	7830432	7202992	9875483	12042286	2469496	8191682	6136120	19300778	10120677	4807996	9221282	7402442	8595480	7530960	9508431	14776385	4359049	19898182	7809184	4269858	12524908	6460708	4737515	3867061	14058991	17957158	8336758	13772511	16967983	5833368	4100731	3133440	7527220
4-Androsten-3beta,17beta-diol disulfate*	10413334	3706686	5816339	4545790	5229898	3570654	3214492	4541284	4786418	5258766	7266936	1450067	5202119	5452295	6475186	5617369	2433241	5410679	4125521	3032415	8872809	5632255	7261810	2759757	7551420	4455008	3098536	5220354	4492199	3125011	3433218	6318474	7681647	4315737	10448817	10607019	4739057	2537557	3077253	5423404
Pregnenolone-3,21-disulfate	1173615	282849	564028	740669	777500	639303	347174	437565	393255	667039	438155	250236	559042	382291	789532	569429	39281	727665	304785	389029	697042	645597	897936	285179	791830	671920	247359	269581	488916	425148	305795	808500	1425513	536782	662694	666457	375679	217954	196405	681606
5alpha-androstan-3alpha,17alpha-diol monosulfate	46117	73809	46010	37210	88421	6158.2	91237	48527	126005	49389	63614	6158.2	6158.2	185902	82319	45008	6158.2	47464	191339	289050	76968	83280	56308	6158.2	136057	95497	71210	73292	63282	37173	57301	56281	110549	30791	137118	81504	49797	53295	105627	124116
5alpha-Pregnan-3beta,20beta-diol 20-sulfate	147016	107306	76500	318360	157757	123661	115057	87542	122535	96035	270494	96254	35566	78775	128423	100641	28351	155233	160781	197402	212110	101827	189573	59844	196769	113969	98755	217017	108767	102910	55904	121571	159103	54460	159902	243748	79489	54095	75247	149368
5alpha-pregnan-3beta,20alpha-diol monosulfate (2)	279803	189851	100780	249677	363455	392267	313985	170016	199090	332876	418766	219603	69006	213791	214293	112734	45096	504956	120438	369639	393489	177825	194177	104055	220417	440436	126102	299159	151169	190215	127040	221120	262155	97585	198913	363484	133992	112680	95828	147628
5alpha-Pregnan-3beta,20beta-diol disulfate	54863	6057.2	6057.2	114770	54394	47723	6057.2	39672	6057.2	6057.2	105080	6057.2	6057.2	6057.2	61242	46038	6057.2	42108	66639	71651	52076	40097	96494	6057.2	72568	6057.2	6057.2	77715	30286	6057.2	6057.2	6057.2	136537	6057.2	76752	84486	6057.2	6057.2	6057.2	32519
5alpha-Androstan-3alpha,17beta-diol disulfate	777306	169772	226323	102390	231095	87741	181634	151861	85504	159950	661555	6861.2	6861.2	306647	166127	178652	67839	110102	284353	482237	1086432	86410	153212	98972	159524	156382	139818	292004	185907	34306	127349	185493	532560	98716	592127	719312	148403	68482	139353	449924
5alpha-Androstane-3alpha,17beta-Diol 3-Monosulfate	144480	287439	137529	128947	381363	126692	84960	185286	860576	457227	142424	766265	16992	961449	478181	183596	16992	125640	1000103	813273	171510	451471	453783	175216	484213	247110	434024	585265	218825	343041	192444	226039	1181351	101121	1021666	318372	287795	169333	441973	306656
5alpha-Androstan-3alpha,17beta-diol disulfate*	130210	272922	429147	53270	937692	473411	175425	194068	229818	84829	699930	9701	9701	334001	479084	94801	9701	48505	162633	929391	293149	216546	176514	91264	219424	313974	237423	340552	176417	92892	96175	271682	228826	57518	1010424	299366	159106	163024	127470	173195
5alpha-androstan-3beta,17beta-diol monosulfate (2)	103553	153626	143995	73749	224404	230830	86828	172586	444747	308548	106762	341883	9923.8	513540	254576	49619	9923.8	87401	278529	410545	181760	183250	158208	112832	197430	254669	195298	348792	98736	174853	134336	313443	482140	69202	606622	304939	273684	105128	208371	156125
androstenediol (3alpha, 17alpha) monosulfate (2)	386059	247796	200444	435939	354638	160161	245776	207854	184575	273254	179797	59741	156578	181944	92689	161259	162457	353234	188171	244504	313488	223099	208158	125332	249423	230151	130784	124210	203923	72282	145332	198206	325661	177688	399955	226802	91639	81615	136061	177139
androstenediol (3alpha, 17alpha) monosulfate (3)	1222813	722045	862706	968749	1745346	874962	710020	1266808	2095944	1931957	1209259	869987	98850	2263135	2239573	1006192	114543	940300	2933909	2940545	955424	982518	1567997	846252	3528820	1382018	1481605	2250331	1186078	929112	836604	1666902	2499056	713904	2789895	1336798	1081872	1446395	1271925	1251932
4-Androsten-3beta,17beta-diol 17-sulfate	1729126	769301	2029231	1627494	1268890	1001305	636258	923359	3000186	2635378	1657843	2483451	1643728	1250692	1956580	903329	763143	2910055	1988142	1568250	879385	2168945	2341849	498774	2161284	948617	664924	800281	663316	990110	1623538	2751525	4114402	1059539	4323088	4288756	2420336	604452	1261516	1194426
4-Androsten-3beta,17beta-diol 17-sulfate*	237751	174053	176306	185435	123016	162664	126760	252974	397362	315075	213628	16759	166828	272122	282726	116817	92399	178624	206089	16759	414872	332413	702345	196197	294408	279168	156355	231874	342349	282664	162123	567184	302984	321517	597141	929053	669960	83795	210248	237087
4-Hydroxycoumarin	94763	46652	4892.4	4892.4	374696	4892.4	4892.4	207822	59566	86992	95288	38487	4892.4	50308	4892.4	4892.4	4892.4	4892.4	4892.4	52314	134696	4892.4	4892.4	24462	119988	29777	43952	308081	4892.4	4892.4	125268	4892.4	4892.4	57974	155761	4892.4	805407	46048	34733	4892.4
Pregnenolone sulfate	7987460	2306113	4434509	10014037	4632943	4622628	3927292	3113243	4319107	3610125	5099990	1643370	4121523	1574913	4980055	2993379	3132924	5621077	2815447	3501129	3354049	6143933	5370479	1357750	10387608	3711257	1917369	2994260	3415259	1895031	2510685	5571070	5702470	3974980	5264340	6872346	1843692	1906506	1461814	3428562
2-hydroxyglutaric acid	5630113	4118075	11822275	5828349	5441785	4479063	4372804	6057039	5944617	3218778	5348079	5611277	3930648	4642906	3420616	4032628	8797317	3981006	4487914	4789374	6250995	3817919	8523960	4512611	3937292	4782396	3416490	6143700	4309292	3353645	3506443	6337819	8459435	3035167	4855138	8910612	7351578	5074071	7775641	3844276
gamma-CEHC	466717	643572	69687	789487	606027	394135	256596	381026	192938	321742	416920	624569	276363	145778	242351	182059	311351	529895	543775	248683	474574	289130	455519	646698	213221	158277	445703	693782	515641	487501	262973	222966	212577	245191	140928	313943	229221	254045	364822	67563
N-Acetyl-beta-alanine	495478	772333	388662	754642	381258	495582	642922	406290	503255	695992	524833	367352	480911	585848	670512	315381	711229	472055	257189	311653	436048	460481	620660	371016	487916	810224	394608	519812	510932	450687	811545	471933	713690	412402	485938	356219	657957	502327	385192	600397
5-Methylthioribose	3518619	2308305	3405261	2116448	2373082	1929190	3154212	2773569	2702015	3031033	3856461	3198895	1229606	1540863	2360491	2731186	4157077	2123746	2597316	1973958	3179721	2666690	3713641	2598701	3397557	2525709	2337093	2683080	1912614	1607273	1227188	2471488	2745961	3122474	3688943	3139101	3457145	2836761	3040080	2979134
SM(d18:1/18:1(9Z))	27604833	21179019	31034212	36341232	29386224	24807954	29968023	19247281	35750475	21609774	27940509	31049162	28608486	34093302	33658893	27678404	27521193	23919895	31986763	34736292	24103519	34230593	24788486	26359503	34269321	22213136	28946964	26093507	21901742	29422377	24416010	29987157	26827742	30100066	29895108	22094402	21099885	27933433	35453397	21190526
SM(d18:1/16:0)	311917546	276052710	314811495	344334232	378098686	256657089	328099706	274991655	369933356	289534099	308030906	271978973	279663465	271120384	273179164	310820204	288007945	292568116	367121916	354003666	310696346	313792383	300266701	313287268	293657950	271642423	305151330	283103048	272385945	325389615	303964922	315178824	213485865	296366523	307004310	290022810	309195565	270845773	305054594	262737606
3-Sulfinoalanine	945198	1043658	969971	770479	847107	882636	1548198	833281	874856	1366012	968633	1610446	675133	922063	1134643	928783	826171	687344	915635	1068620	945550	1423110	670170	1078574	939211	1480628	692899	802059	1134317	1224342	953845	941374	1084305	1421649	970914	851089	1051292	862668	744731	895737
3-Hydroxyhippuric acid	298938	371151	214367	1307136	1135348	784418	1951116	1112359	440012	356669	7634025	652886	159353	592180	183401	3875069	3294225	4513011	412273	2705085	2068184	810902	751338	661093	640442	2362345	2403922	2076005	1622343	515690	65774	5912810	1338388	4492988	77735	111265	1698396	227273	1088349	1224139
16alpha-Hydroxy DHEA 3-sulfate	4155662	924285	3109552	2567529	1437263	1056076	1083275	1066235	1817425	2044564	3691530	716693	5694818	1264890	1021948	1212417	3318637	3830689	898676	1017712	1045027	1988975	1546566	792598	2763891	1006572	506127	555259	864314	919714	587532	1626666	3768509	2629137	2987259	3548501	1549200	388960	752844	1270375
17-Hydroxypregnenolone sulfate	229938	85156	131545	205932	100162	106031	111329	68733	74126	205636	52465	6414.8	6414.8	49875	37854	33213	33856	39205	6414.8	81207	46361	132472	157312	36820	217402	224577	60139	41290	72237	6414.8	68522	115147	277169	110615	130231	37116	32074	6414.8	6414.8	40854
Pregnenolone sulfate*	5234547	1214192	1998191	3690563	2706871	2311411	2857779	1378816	1078091	2309996	1271388	372815	706285	755717	802731	815274	711202	1271776	505192	1269747	1551736	2008176	2487580	791548	3437948	2570269	971000	929660	1511775	381488	1332521	2677157	2560182	1483873	2113705	1225459	525763	565485	276712	1045277
Androsterone sulfate*	300728	120068	336727	236181	155133	143611	103847	135996	214309	240280	242952	108462	562163	190281	57063	102102	200612	273111	67384	87911	102982	242036	197489	121507	226143	125188	46710	55052	93803	152194	93174	228113	481036	315283	283557	333144	145899	39269	72840	106839
Betonicine	277458	2.27191e+06	27355.3	27355.3	8311074	4.13142e+06	1.8722e+06	1.92008e+06	1.36735e+06	1.23004e+06	27355.3	1.39612e+06	721778	391051	567346	2967981	3883735	4436724	523598	27355.3	27355.3	5678453	27355.3	2534853	31574316	2624635	676264	17194348	1834833	165485	5.22007e+06	2202993	27355.3	299991	287399	3980394	1962637	2731410	136776	1421910
Ergothioneine	699373	318742	146590	161676	11351.6	245141	292958	652240	56758	198895	67098	181523	108773	187892	124812	176605	1016274	294913	11351.6	127918	120255	72776	231144	67884	1327959	384242	151885	560935	720822	57497	266453	289299	720592	259124	352821	440676	1351026	495650	569566	180065
12S-HETE	1171438	1615965	2742114	2577648	1440335	585780	518823	1697014	6443458	615390	1726867	9743939	1362704	3326259	322145	1617787	2358489	442510	647972	2237215	733862	819430	7607143	430731	456046	851206	369637	6832890	10123695	527621	2165924	609482	3648717	2060132	2866855	1297882	9475621	3296876	8906728	693783
S-Methylmethionine	15453.8	777013	15453.8	437699	538037	587833	372689	642028	331060	169486	525506	5457760	15453.8	370835	187393	216104	563523	922234	558550	199706	1484676	117198	151455	77269	174810	682919	459758	399950	15453.8	205392	15453.8	1202833	15453.8	15453.8	15453.8	15453.8	210875	15453.8	15453.8	210300
Indole-3-carboxylic acid	73802	69559	6572.2	6572.2	72663	6572.2	6572.2	116692	6572.2	117125	87821	71897	6572.2	6572.2	6572.2	6572.2	43020	46851	6572.2	32861	6572.2	6572.2	55444	74607	6572.2	41465	56791	61445	106900	38236	129900	6572.2	90172	6572.2	122087	6572.2	63056	61160	6572.2	170510
13-HODE	4718713	5657594	4809690	5080104	7171669	5564161	3351221	3181746	3983895	5161755	5539185	3857513	4223138	6481402	3573645	5888998	4585124	5448660	5200522	3830274	7095672	5322843	7682475	3974169	3056315	5406415	2223461	5091247	6001737	3653065	8596370	7685541	1823597	3468682	7920570	8596641	6656575	5094355	2810145	10117418
tridecenedioate (C13:1-DC)*	2699059	966245	1732540	508684	1645349	2136646	1350109	413262	2912152	919103	2831840	1223722	1606869	768143	1647289	2004608	753679	581621	1333549	1314443	2361527	1082307	2799944	2020905	1426223	1179375	843355	451059	1076873	1512312	1733745	1582634	884367	930863	2434553	2497441	2146250	1205163	975896	1546797
N-Acetyl-3-methylhistidine	49677	145887	122754	93166	4766.6	71477	4766.6	28914	76014	29918	4766.6	4766.6	4766.6	74411	40131	4766.6	29819	105080	68358	4766.6	55337	4766.6	94382	61051	4766.6	144163	81844	153309	44613	4766.6	23833	93507	48823	31367	123405	4766.6	103238	126091	53239	113542
Cholestenone	869018	385079	409259	852967	633215	61470	455490	557805	802419	488631	469394	606510	1877991	363806	415889	361481	795042	517843	469927	608545	409173	547759	686124	479119	470485	466262	535408	820143	636558	312511	483018	445659	307350	448195	703146	738611	857657	732645	397332	361182
7-Methyluric acid	295904	233388	130533	145739	369837	20163	240150	339853	285784	305005	196828	445147	242492	318581	20163	318615	262264	374645	239977	210626	165229	312148	217345	241749	149039	152379	100815	448063	20163	258058	259890	152102	100952	238521	148422	162250	239907	327347	178584	193081
Cinnamoylglycine	2732450	381922	749130	5119.6	2614172	989499	182733	932206	1503273	817776	824847	587198	220564	728164	274298	55524	5119.6	5119.6	5119.6	1236402	2264936	846037	36345	581055	318786	1028383	5119.6	1137908	41720	25598	468997	151838	55489	134305	317651	250714	1402174	353174	196795	43099
Stearoylethanolamide	306465	248839	289826	379683	305084	228059	308396	186576	342393	248361	361331	278629	399605	367772	290957	259642	247403	286053	313188	388602	261170	223363	346530	207015	205674	271152	218250	394041	261122	243810	172185	302312	180603	284043	255921	311198	375629	317709	289116	181354
CIS-4-DECENOYL CARNITINE	15692191	12465023	9947631	15381187	15813244	8942418	13292918	13476435	20646414	18321037	18411730	21576724	19305115	13883315	10392506	21945717	16721095	12464641	21835788	11248279	10657028	17934301	13202964	14767430	6313758	18868490	9652297	16458281	12537165	15684453	10819460	15419532	12060695	10688009	15288377	22664697	15152530	14837838	16256444	15122931
4-Deoxythreonic acid	10785735	8380017	11379241	10753293	13230398	19163234	9929478	14948009	12931210	6195321	18387824	14539176	5591799	9207875	13209844	6120376	12502254	13593681	10633569	17639142	13154197	10183457	13854184	14516200	24473714	9668834	6878797	22507851	15050792	15276896	15432779	32515021	27738721	10920930	15320148	14507048	16341652	23048947	11309660	16700435
xi-17-Methyloctadecanoic acid	2846553	2558702	2762687	2715147	3747411	2846843	3879056	1230112	3178636	3362573	2882387	3283749	2706849	2487580	2680157	2054775	1813843	1632017	2044156	3630872	4190457	2129548	1943480	1342993	2233354	3837097	2206442	1322832	4283218	3176823	3131103	5601968	1907350	3309943	5350792	4330835	5446716	2188398	1445686	1750224
4-Deoxyerythronic acid	14442132	9384595	4400705	7192076	6365074	8904413	7547864	8648611	8585794	8284839	6051841	11654382	9588405	8809914	7919275	5033777	12866884	9941388	4878952	4896531	10612352	5441918	10342635	12181196	5925543	6197344	10484374	10295838	9960730	7189418	6518561	5715593	12864475	7441276	7066705	8520472	11615479	9789371	11979137	9062426
p-Toluenesulfonic acid	51556	44130	33979	25574	36288	33726	39508	147751	94462	28539	30393	45294	36837	27657	26147	24702	72418	27999	35036	48240	65769	62067	39956	54283	51800	43385	51709	43037	110402	46353	115181	45301	56457	38721	41730	41397	46961	51585	49770	45567
2-Keto-glutaramic acid	1508544	1258382	1491394	1120397	1647600	1067755	1124764	1038852	1852118	1051208	1248759	1564909	1487632	959507	950765	1196817	1726496	781448	1308320	965900	1349998	1276504	1270419	1418571	890412	1400962	1331294	1138338	1848749	1072961	1392015	963260	1472397	697221	1260923	1006552	1550605	1193441	721882	1148000
2,3-Dihydroxyisovaleric acid	109273	333976	12350.8	131241	178975	3635869	61754	3225547	417745	264064	12350.8	238683	176072	12350.8	12350.8	451926	884852	128360	157599	195885	3674773	173376	143094	606702	71445	102551	150596	2240592	12350.8	148322	179987	5087361	181770	143185	12350.8	781828	10219667	152627	130224	12350.8
3-Methylglutaconic acid	890309	369589	671211	398544	656373	531949	436039	512725	786565	679064	391218	702812	424819	631146	526813	674863	413591	555585	379321	393676	1149793	702758	823230	464866	675733	493161	505323	797355	1155345	746172	599582	757035	1222875	412566	337871	524368	669311	638654	324633	752826
5-(galactosylhydroxy)-L-lysine	1124663	840742	935722	942520	584148	370832	1094075	339511	978936	1303377	863103	1455944	1081883	821442	675168	557445	825755	437668	625589	616702	1006441	1091458	1130430	1009418	695487	544211	667823	1445326	758674	1219751	853846	692599	725474	918567	1140067	547987	1032255	1148253	922501	921740
L-Cysteinylglycine disulfide	132595464	107043773	94845930	87302493	93491610	101247520	72297201	81992444	114077947	96035632	124214372	79084776	85346202	107644594	91967945	79289803	126783300	87346071	77295019	66694028	84310260	139286039	72593133	62552637	87719932	120713632	75837182	135159094	124427879	69012960	92087603	71268630	90246431	80832436	77206708	90540712	158736966	91221566	101524095	88117927
Isoursodeoxycholic acid	3227899	1430979	107715	5771805	125529	79152	252914	187137	832176	486498	652669	6063757	1782933	379521	676606	1687883	805541	1111494	4079583	371938	1803904	192410	5331583	2551604	596956	1382899	2285258	134315	2939461	1968242	834398	182095	3115386	2528672	196841	627264	388030	37139	320173	1011511
Formiminoglutamic acid	937055	948140	966222	1339759	719742	978582	913117	861170	842422	1887920	703502	1154544	811820	1490262	1178896	432461	619745	941962	554708	596921	879527	1167217	1142778	892579	1666936	1254421	1000972	1106251	982395	1155364	1044611	1284145	1743941	578644	938108	1276643	492268	951238	842689	1006899
Hydantoin-5-propionic acid	114681	59126	131940	172419	124090	115494	108928	58458	117413	235038	102131	264415	89832	156209	97827	63112	74685	85334	153776	62927	48886	149818	80759	89099	94692	97560	51216	97226	115929	167722	133218	190216	230831	72361	58738	83660	49832	130401	71123	182370
Sulfate	161916211	131282166	111156216	131601133	111406384	148244299	143448968	147830297	120415770	174791974	136396028	187271723	153859603	170939443	119827609	132920798	149457704	134148220	122731967	127179010	132959670	150106410	147348368	135957574	154328345	168648060	126107624	159464566	137818918	156900190	130278139	155177686	138948489	139978318	113341014	134623197	166124418	137715641	128558767	141632180
4-Hydroxy-L-glutamic acid	352667	148533	158225	312182	11210.2	118179	141123	115601	257151	172695	11210.2	217330	79588	283896	11210.2	108398	108718	288687	100827	56051	88911	241432	187484	185165	151714	241540	209927	404449	194730	160073	106197	11210.2	136932	104768	11210.2	144450	153666	131110	179842	144984
Pantoic acid	164054	108411	164822	129212	747621	230931	93353	144555	753140	148153	183627	177769	186483	101615	378878	209084	169391	165960	254795	560718	219129	133829	175781	161021	142659	189472	147410	167957	163938	115990	146983	196999	255823	142854	158189	183155	5798354	188695	1151283	232928
Pseudoephedrine	3831663	310058	3650087	3475492	6287567	4425874	4422164	4621298	310058	310058	310058	3630364	4936452	310058	310058	310058	310058	2581572	310058	310058	5099332	3035509	18064987	5454596	6924555	310058	14518579	310058	310058	310058	5494114	8597690	6894170	2727057	1736515	5746312	310058	5701954	1550291	310058
Methylcysteine	665081	912071	1610446	544941	638682	478223	756087	2044523	738453	940851	377610	1144536	398787	834951	631196	571380	828387	459178	644735	1391136	667463	552445	512206	515764	2193217	916698	728459	623468	596715	641987	602105	1320931	422598	639133	512340	574702	736325	649790	639062	647830
Androsterone glucuronide	512767	526985	572347	803985	929353	284110	525321	409585	670640	757804	371777	1436237	54814.6	389186	488387	472922	369945	1725565	427673	628872	2415310	2377138	563712	408683	1202391	500459	332669	274073	669219	289881	301865	380175	968526	479144	679153	1112389	3865700	595868	540172	364690
Argininic acid	2777435	2368726	3836709	4265728	5189364	1655340	2314829	2336898	2768345	4029462	3018310	3025807	5059352	3888260	1681960	1627678	3609661	2662024	3108354	2286141	1407651	1422635	2688290	2965314	2586884	5194294	6692590	3702929	2711685	2858988	1436336	1379706	1503990	1183754	3349454	3610798	4351176	6921717	2458571	2571970
2-Oxoarginine	2680682	1799411	2635145	3760110	2298046	1534246	1266948	2118314	1407737	3082358	1630239	1599821	4762194	2448164	1408988	1242402	3487999	3237280	1620920	1285352	1308718	1381467	1599776	2083610	1806864	1578123	4407438	3266221	2003353	1691360	1109418	933175	1332163	696624	1837007	1773146	1963272	3388415	2797254	1658177
Obtusilic acid	2697537	3218037	4237641	4522551	5713628	4273523	3778381	1462777	7911854	1957478	4536394	5253648	2884837	4479564	4322109	4512448	2368765	2067862	3910266	4087615	6249163	4439843	4385499	2256210	3640467	4984324	2580962	2517155	4227768	1999876	3332836	4178869	1429367	2179148	6329954	4994174	2885980	3307516	1776354	1340142
LysoPC(24:0)	314968	389793	454088	344417	406455	200606	465410	603788	688363	304603	510634	24134.2	362763	250690	289804	372496	412446	311913	24134.2	441415	478637	24134.2	433845	24134.2	309069	24134.2	238031	268398	440092	214572	190512	409103	120671	225785	193843	559515	438467	282920	220763	241809
LysoPC(P-16:0)	2209009	4886685	4701893	3451970	3021114	2078103	3579694	3341488	5682010	4110644	4290394	3715033	3943153	3662390	4279899	5465271	4564166	3824607	4879075	6006492	5439050	2051752	5268423	3622451	2818824	2638408	2620870	2550989	3399514	3826072	2855173	5627736	2025054	5238603	2912146	6481841	4877195	3878142	3844546	3178026
Pi-Methylimidazoleacetic acid	14737868	17273548	48202354	14438782	5790531	11292294	9638197	10672062	16118805	8515327	14522476	10319340	6185411	15627216	10346271	9357184	4676400	15163165	11253837	2254662	17941730	2923003	19956319	14904935	6631150	24467404	11504151	37516901	10096778	8884318	20412438	18960610	11006077	15538351	23593391	8125830	21041982	58172599	13301125	30353904
Glycoursodeoxycholic acid	296966	840852	27991	1092817	57115	43113	234434	51309	577135	100190	87857	1388349	656934	750241	465972	168195	197864	302927	2508136	455142	1347256	42723	629348	1644249	486568	248736	289147	53431	234624	173162	93561	469134	432328	573462	102929	162042	455360	124949	71419	4141988
(S)C(S)S-S-Methylcysteine sulfoxide	11175990	29275557	24669889	6632254	21077320	12974869	15544747	37299495	15602066	13475097	5143194	46269026	9414508	19588929	14959833	8122666	12270942	10982813	16534922	36657723	17903493	7216699	5971221	7052190	61763888	20530700	19168998	9678414	12396722	9918455	17280895	14407256	5326132	11854978	6656497	11328302	19868038	10587927	10805876	8592695
Methyl hexadecanoic acid	42971147	26581512	26678330	2.78762e+07	40573287	41103395	3.6291e+07	10027645	37452409	41698324	25218628	38886229	35367215	23046550	2.68945e+07	21646842	22528062	18908305	24667166	3.74583e+07	63263898	33578698	30065904	22019861	26527909	4.74309e+07	22642949	19998600	42555927	48947492	48540716	80466022	16563331	51210062	86681992	54041952	50021512	38030873	17695339	27350289
Eicosanedioic acid	1076885	1428716	814628	1031988	710671	1063647	648202	1349135	696228	1676327	748524	788642	851634	767408	1349622	1074364	1018277	1088778	2149196	784968	1578102	597267	1327373	2242142	650102	757997	1285941	1075202	781513	690641	1236745	809382	637360	920377	1755363	908461	940725	647949	954782	1018921
Diethylhexyl adipate	581808	587581	320438	439568	577504	410071	625953	942885	436279	684781	752347	447373	580945	577484	690526	599679	587368	635616	1015705	451678	736863	292410	603891	1198870	576145	559173	581400	613168	574265	499814	603180	910053	410177	434160	1143435	663165	681027	445476	307662	575432
16-Hydroxyhexadecanoic acid	3768622	2408109	2272778	2491714	2285113	3235791	1438319	1030262	2009318	1997304	1865893	2189191	1547080	1686467	1315050	1212301	792104	758031	1249805	1708355	4669477	3607200	2817494	1316746	1481752	2182952	1205723	1460832	1952203	2549622	1882028	5197864	1211641	1124882	3804540	2948239	1581666	1063933	919873	2672878
DG(18:1(9Z)/18:2(9Z,12Z)/0:0)	3216921	3100044	2413720	3264158	1806147	955699	1666594	1663419	2700221	2382365	2207543	2977526	1680462	2538242	2397168	1133531	3612024	1373619	956511	1977078	1191538	3923017	3622369	1719688	2991658	1828677	1547027	2591883	2039806	1588524	2292984	773315	1710012	2373635	2731950	3556620	956812	2187333	1981377	1871760
DG(18:1(9Z)/18:2(9Z,12Z)/0:0)*	4378446	4487534	3289022	5041997	2543793	1494372	2162694	2074960	3932223	4097208	3309169	5337952	2556239	4199100	3704751	1634141	4216573	2302769	1288003	2858582	2045133	6193889	5451892	2741563	4008151	2590298	2435253	3428270	2570961	2306181	3098429	1074266	2597210	3405572	3734401	5997993	1182034	3681206	3251278	2885699
LysoPE(P-16:0/0:0)	724805	1285239	1110790	1199232	777097	764663	815206	656511	1236995	925431	1052439	1678445	825695	1200191	904294	1316060	883709	951664	1138985	1410143	970149	659509	1348704	785852	657887	702528	627632	1122595	1168119	665053	555209	931804	489628	1105649	1107123	1240765	1179857	965273	1527681	695924
LysoPE(P-18:0/0:0)	1003073	1889540	1289233	1448140	1120256	904287	1129969	653199	1728859	1192803	963058	2456679	1011936	1506832	1406022	1557356	1444750	1169666	1699820	1959354	1250094	619049	1395396	1045893	732904	814432	873353	1311998	883705	1038685	870704	1236526	538001	1425004	1290630	1560633	1431816	1084872	2258114	911831
N-oleoyl taurine	416590	279751	623206	422186	653019	225845	577581	333547	417087	513755	637131	364388	160441	335975	371165	358316	353509	120780	209980	338581	373030	317064	382491	250825	889324	522537	191535	262716	292335	299281	360156	346906	262541	368795	642458	497214	480281	409404	164168	366870
Linoleyl carnitine	19690044	12068591	11960610	15681516	15698871	10300846	12574147	11667475	13349352	15394162	14860301	17026953	14554996	11405273	11462621	14169943	12693340	8260172	12790601	11076944	13820757	17885666	12812679	10128747	12230723	10143606	8290304	20296730	13817279	12800303	12880801	11740764	8520852	7283814	9837935	12028020	13595449	12945125	17164315	10550894
Isoleucyl-Glycine	24681	4936.2	4936.2	97019	90148	60845	63769	30957	56512	59387	106664	4936.2	44328	123575	53873	94208	4936.2	59753	62232	67898	32392	4936.2	4936.2	4936.2	122187	53862	4936.2	169804	4936.2	38276	4936.2	43391	44646	81550	115340	72827	36384	122297	123227	62324
Leucylalanine	148596	1173117	998772	1863724	498842	317993	329768	468967	860390	612628	493035	1966998	840818	1553152	1541477	5376900	255385	1299006	733031	1122891	149382	170828	187252	1103832	647552	193416	1005195	582520	94333	234347	59861	605898	117465	601401	1365877	490862	214963	715970	631227	475934
N-stearoyl taurine	261288	142484	200015	203498	241377	131613	215955	89903	219670	182851	356225	152495	119855	197575	164017	129672	171731	71385	152837	195504	130706	109067	181215	99385	170546	206744	142269	144438	160486	170587	193829	147792	134944	127601	220505	202186	296775	218267	177360	213825
2-O-Methylascorbic acid	2216880	3198151	4231546	4677789	3106378	5216473	4978633	4644509	6014344	3847186	3331774	6997324	4104171	5003300	3916603	3318191	4748362	4481941	3553362	4181500	6915401	3526888	4527836	4830083	2703578	3903511	5885651	5184058	2857861	4270669	2922577	3337722	3464713	2603059	3517768	4223831	4801242	4311852	4376354	3775715
beta-Citrylglutamate	1145169	187119	269760	158828	258923	181426	145165	380353	230831	211228	351802	329247	199939	338845	254592	187145	459860	230413	148075	156567	153933	303177	322589	339712	341247	120140	190541	385770	1005208	211610	388302	180389	257352	155001	221099	330011	595704	376842	318622	305216
Trimethylamine N-oxide	143493942	54725453	99207637	59529059	84261281	147096739	67014175	702790544	58786954	224786189	59240825	675037372	85188289	60179388	59372520	146926534	109122191	51080707	65716211	59461982	154486393	91937426	82995379	95579789	108656038	90232971	63721147	94477502	181605139	87930574	169230848	69167337	83087268	65298865	40003994	145516099	70269699	90713156	79343606	63970989
N(6)-Methyllysine	291817416	34921759	44507496	42089877	156834190	50870808	63312008	59760419	79292154	61389274	33267008	80680603	28946439	176500446	40624797	283204617	160356123	144434167	40362706	47557409	323874643	269064485	283913351	35735514	74796573	208703189	38571250	77971669	75874865	308909335	84813053	177829818	148557890	40293592	165692913	244698652	74556488	51908601	21867425	30393638
Hydroferulic acid	268698	483628	398298	1292423	200566	569093	263476	350670	196707	733393	178003	634831	582834	367855	287801	221364	1429694	535880	214282	319231	216863	135101	121457	655989	180301	353128	325903	307452	211162	3369886	135114	166220	51351	588478	121967	107179	271914	175184	148240	327733
Imidazolepropionic acid	1536599	7263846	841199	1227662	856101	882754	952684	545838	1439167	1137695	722663	5337102	1236795	953894	1563663	7008706	2530980	882094	2882273	757613	2415352	992857	5280228	1150570	2091550	1119882	1434759	1654092	891281	1998814	1365212	2092965	1185651	1080473	546708	553824	1171023	1515385	1255569	2259356
Pregnanediol-3-glucuronide	396224	143573	123640	202261	290050	219568	210552	142532	120868	182789	290641	200714	155364	77799	190883	146806	81215	398294	91798	155277	540743	139098	168055	99286	253587	288765	51153	125280	133115	51506	164778	273271	338174	102610	229045	569159	139766	115963	146971	308534
Alliin	20691.8	20691.8	2645282	1955996	1545009	162741	4792963	1620353	4403530	889620	20691.8	1656189	330595	3036684	2067559	151431	1288462	304131	279880	1229560	1633110	151305	20691.8	20691.8	6666485	712934	537266	834500	948815	2650334	1177725	674350	20691.8	103459	441197	1284117	878363	2472461	488481	3882615
Histidylalanine	483529	156640	334332	172280	278065	247904	117705	358918	174908	282195	275579	894026	344731	568206	129969	141011	874011	202087	18957.8	100066	230714	279555	248157	18957.8	265597	18957.8	18957.8	826947	1792596	18957.8	347367	225773	169300	145077	94789	18957.8	1407388	453284	769693	107615
Phenylalanylglycine	13612.8	139409	13612.8	151667	13612.8	13612.8	13612.8	219701	199979	13612.8	156361	200662	186351	181842	13612.8	13612.8	411262	13612.8	13612.8	13612.8	13612.8	165318	118641	120104	153532	13612.8	13612.8	335341	267529	118439	13612.8	13612.8	13612.8	141264	134622	68064	390471	262125	469427	115600
Valylglycine	6564.8	6564.8	6564.8	105778	147526	6564.8	38233	6564.8	6564.8	6564.8	61924	6564.8	47814	90048	32824	96106	6564.8	6564.8	40003	47860	6564.8	6564.8	6564.8	6564.8	100060	36096	36799	161645	6564.8	66571	6564.8	40923	6564.8	77749	121289	44475	6564.8	83252	6564.8	45362
Prolylglycine	1539788	1831727	1366575	2544251	1271991	2199607	1306925	1040148	2651054	1547341	2106041	1834813	1671134	3836013	1624681	1662880	1220190	1315693	1419211	1575010	1315026	2006245	2005935	1231612	2055254	2053558	2165467	2931646	1623587	1223396	1331260	1208107	1267924	1251488	1388432	2665163	2647700	1741928	2122263	1565112
Palmitoylglycine	688868	366591	464347	366013	488263	286351	525252	297850	718335	541062	586632	454465	314786	388233	392500	333431	266089	225714	456410	423759	490990	435451	430626	363441	639964	417186	325866	357163	467833	543514	392282	359813	419705	546049	684521	550752	534965	461887	221747	324948
Mannonic acid	3686327	1838411	1883953	1720912	2129156	2829561	1538416	2145500	3062728	3437895	1846963	3312144	1850227	2349633	2011664	1936659	1862296	1598003	1336464	1778458	2273857	3998601	2047264	2050745	3486110	2219312	2051858	1711628	7014418	1321964	4198770	1541049	2612267	1438630	1859073	1751767	3872361	2099254	3004861	2088013
Succinimide	676299	532731	330042	908346	732149	804690	435869	577256	333370	947425	405420	407579	473537	463886	291777	400448	585966	416718	152634	934660	601115	113496	522396	1078615	578039	593888	204016	427352	489330	445153	531394	702808	573245	450870	309369	503786	325600	459586	188795	543921
Lanthionine	470756	211794	292588	173477	311651	233213	21171.2	428112	471936	234593	137058	435951	105856	328334	155630	502165	370798	310828	273586	235613	917390	194293	356463	565154	341808	480510	203803	214020	546879	385242	342285	143984	289241	699510	175359	364807	320219	418577	284956	370710
LysoPE(0:0/18:0)	1245320	2355826	1830376	1824048	1983132	859970	2211792	1046214	2332411	2095290	1866890	2044274	1574468	1892638	1318183	1798517	2434814	1228822	1354697	1819905	1622498	1076387	2276195	1261205	1155903	1000504	1310812	1046052	1608157	1549168	1847620	2168593	1365966	1959447	1108731	3094029	2618949	1695145	1275348	1538795
Hydroxybutyrylcarnitine	4149918	1647856	4478942	207275	4151986	6727017	2885654	1855028	3749892	1895121	4025330	2599510	1589505	3177862	12995974	1036375	1648150	207275	2783594	6372154	1198487	4775766	4212920	2923859	18923225	5366865	207275	1990276	2087357	2075921	34093795	3420375	13508324	2354426	5129580	3495245	5406859	2920189	2558273	2410944
N-Acetylcarnosine	5458276	7209682	6315738	5741038	7055483	3072679	5925029	3655540	7106111	4075001	7329215	4645001	6483330	5314772	5994788	4955707	7161752	3908659	4355064	3545980	3988393	3865095	8510023	5845966	7614833	4733412	5598311	5589958	5521299	11403926	3091215	3256588	4170516	4607984	5497020	5851787	3678459	7282164	2746485	5131183
Heptadecanoyl carnitine	1100925	595382	570761	447710	635352	500282	623299	939780	732862	573563	787431	792549	794296	665710	759113	524794	617908	472886	522360	732547	734207	494003	557439	393865	355491	582732	560739	449156	598606	643676	490321	815666	613262	571554	491012	685091	685362	587353	581523	440337
N-methyltaurine	56087	234898	1118629	5813	620144	140758	506015	5813	109953	131799	5813	40011	5813	79308	89726	5813	5813	5813	5813	69063	5813	5813	5813	29065	967190	146246	284727	144595	49852	5813	95674	5813	5813	164903	5813	182641	91333	172767	5813	5813
L-Histidine trimethylbetaine	9074556	10836916	4327873	1011158	629122	3816574	9877786	2835008	2645666	7788544	1034539	6143283	1444255	4839619	4612686	2758160	6693182	2724297	3415018	3225986	3420308	8240768	1219807	3526990	14695667	18816939	1468743	7026379	4333507	3974845	12233525	5188685	9574266	12947694	4034976	3379926	12689219	9030797	4082957	2142579
Retinal	367117	333742	488899	538744	391707	330432	464586	340306	576346	405269	772021	292136	360876	426873	510722	322115	343420	362190	413225	460234	490029	368934	518656	523246	401010	409408	461992	592099	293221	393573	339196	565649	480602	342608	405947	605560	460690	337357	471974	279268
2-Hydroxydecanoate	1117578	2487784	912062	800366	1206541	1303665	1090898	2262822	874641	1190316	801577	1306119	1237605	1073817	707396	1141893	1203077	1109908	1344514	679170	1348830	668696	806162	1293416	1448157	1098228	689588	1128079	971644	801772	1015900	1327097	623021	832215	1319231	1666285	1132301	933082	967666	1154326
4-Methylcatechol 1-sulfate	1731760	8576903	1257748	2355154	12468582	12603969	3363950	19613291	3600020	5077238	5007789	4671299	7454559	10581810	2946039	3539646	344138	3855651	3165030	15842487	2755789	2195295	4854765	8214906	7249866	3740440	26845848	38393584	1598439	864566	3524454	8271435	3259279	3048105	3904597	3343128	27854072	6077714	6933061	4326061
3-Methylcatechol 1-sulfate	1471897	1105339	1073752	25248	951798	5049.6	125675	570480	1515107	216120	2340314	687117	336366	9571553	96057	259746	431895	385777	32311	301064	360659	426444	396699	1086126	275044	3437783	409206	1770819	2083524	65506	192383	707026	500838	545755	759753	442944	3149462	230992	711332	112943
3b-Hydroxy-5-cholenoic acid	64037	70717	77470	59532	62703	47777	194841	61160	49838	94318	78321	25009	101872	5001.8	61242	41355	37516	50433	51032	36384	64530	35342	36412	74891	61099	98541	5001.8	32638	35320	62733	48706	39448	31399	36517	86438	114420	45621	46346	47109	44820
O-methoxycatechol-O-sulphate	1325612	1376079	1066333	425045	3236768	1623071	620770	2896464	1994184	1321669	3562367	1939938	1165608	3156470	1048507	3520407	1322577	2064722	467553	5324811	1947378	707720	476400	2141386	2093778	4262526	3896767	4553252	838098	605195	580685	2705661	1493818	1475069	628847	1048658	4689593	1417971	1329377	3900047
DL-2-Aminooctanoic acid	189816	195830	122079	258509	452796	141293	174117	277878	350436	124165	77679	205742	179039	394784	330261	214174	206095	159029	431320	199463	280633	171106	153439	276162	521341	193167	227132	235035	192354	181523	398687	265387	34379	177780	332760	232153	158554	184577	278937	245944
gamma-CEHC glucuronide	96263	68898	3719.4	94431	64189	32506	3719.4	39022	25995	50764	59174	109939	49489	3719.4	31266	18597	75561	82992	77096	3719.4	56343	50946	75467	162145	3719.4	3719.4	70499	134879	89495	75890	42009	26867	3719.4	3719.4	3719.4	60215	42359	36031	95499	33865
Dimethyl sulfone	2071742	3063924	2398136	1500491	3315394	1929803	3378461	2519623	1605831	2264877	2240458	2168524	7860119	3790236	2059322	1155910	2176026	1527698	1656586	2683753	3228425	1236839	2228128	1412612	2940388	2911731	3080605	4148888	1514181	2520632	7039200	2404214	5853761	2472841	1774647	2885095	2116699	2714784	1112255	2356348
2-Piperidinone	22935296	44812683	84967130	389308459	12312508	14431944	23387658	110949407	78024992	100766975	11548043	50548796	45429714	50404038	73319075	516155846	463871687	37080233	54004617	20717996	124290182	105746891	272189334	67437063	169128684	79706495	128204175	74650663	274898874	342823584	62190313	43441906	65527674	28372295	13019598	12287850	19909883	102808086	71991364	341137465
N-Acetyl-1-methylhistidine	306823	1398551	792743	1134435	262419	1088658	651190	24505.2	1088422	1784212	1575044	300106	621598	947134	576534	806595	447574	754084	720770	1036449	552529	450788	2233696	1086141	122526	2019636	746536	1221386	741496	487762	24505.2	757852	937797	720836	2321538	1092677	1188687	24505.2	552508	630555
Indolin-2-one	695704	557908	643563	610020	1187262	696105	622798	696721	587176	1032176	36129.6	1547762	415028	578726	387452	36129.6	427335	36129.6	180648	243421	858979	577333	36129.6	1229775	460503	1897602	1221903	1869863	951078	729460	797074	429173	1056142	36129.6	1218218	322743	811966	561025	498853	967728
2-Aminophenyl sulfate	886980	574224	126923	528924	211412	84550	611495	1240115	1607863	375329	83042	1100338	616426	362758	261940	1164351	2556572	238545	220961	81027	102932	242207	150581	609463	489498	1480093	1569207	625435	112350	136050	1428060	679755	681713	669914	167884	203932	1496546	660613	809383	1665140
1-Stearoylglycerophosphoserine	1884891	14583.8	14583.8	194752	14583.8	14583.8	14583.8	533639	14583.8	133225	742779	200724	96384	14583.8	14583.8	115983	1120921	14583.8	14583.8	14583.8	14583.8	14583.8	435017	92565	268700	14583.8	14583.8	660171	994962	72919	171255	14583.8	141339	448970	467424	195141	586863	284526	1152934	330701
SM(d18:1/14:0)	80971157	57397308	65031724	60789943	69908021	53347932	65211315	49469564	80886566	65423168	72565448	47458310	64664434	56015531	56206290	56355738	60301928	56904879	76803411	96930473	60826279	65925075	71374955	59191777	51517143	53525231	67197555	72860811	55419994	60240437	67974486	89933461	29668680	69466939	67717023	74636994	78970467	57676177	63448441	42740003
SM(d18:2(4E,14Z)/16:0)	89259826	82937669	96328074	110081883	92576903	72079113	110883769	83465208	134195951	89562928	102905832	81488066	86315535	100223469	98297608	96321620	100716554	72804248	132552423	119578370	90464381	101297930	96330952	100204285	95230056	74648059	96494810	100287639	86815988	97596428	76479707	94379911	58635888	97826254	107233776	83901693	84275766	85125852	95891661	72211480
3-Hydroxyadipate	599037	330093	302578	41636.6	711779	656861	354249	405484	552027	41636.6	555083	518982	41636.6	432208	602459	411720	307806	208183	462126	475568	419037	647966	719829	564054	703588	610751	41636.6	389065	463245	269470	1217216	506151	821456	706591	586358	586581	516743	285292	265538	394168
PA(20:4(5Z,8Z,11Z,14Z)/0:0)	2221668	4445929	4690574	6641356	3499793	2086902	3242163	2940010	5926707	2715415	5814393	13367581	3374402	5827915	4205405	6078168	3481030	3248840	2549131	6251655	1654067	2082179	4680924	3183557	2275528	1984494	2129964	6872625	3263012	3047286	2790319	2284808	4095994	3417602	3976447	2941507	4830718	2884173	5960954	845355
6-Oxopiperidine-2-carboxylic acid	369122	487054	551430	396058	251502	496053	293897	270805	347384	478289	292900	647840	284499	445706	293474	213860	338327	207890	445773	311428	345920	337853	372114	375698	467947	434657	436162	401959	391954	462012	439089	361119	683296	525183	258516	302407	377586	379054	390239	459228
S-Allylcysteine	506779	527619	7012294	13337473	107067	764134	12731047	3650181	12947723	7442948	21413.4	2337572	675531	12715961	7434655	1267623	4262461	2985169	480386	2758418	1994842	299008	342024	21413.4	12344643	3787921	2346881	2676793	2879720	12863675	1072512	2782782	21413.4	21413.4	2197870	2123112	1993979	2884978	2626245	6169239
N2-Acetylornithine	1261277	437260	1314259	653282	2443942	690711	1080616	2834673	1471880	1500235	380247	1306074	906492	1335158	662529	611231	1104447	896535	1400736	1528797	1270349	1275590	779002	923792	1810653	770022	858351	1960094	1501390	1999167	2587464	2266799	757977	1687339	714279	1449070	2688627	2197680	1232971	930328
N-(3-acetamidopropyl)pyrrolidin-2-one	105037	157872	107631	164347	63380	110597	100673	94277	129737	145935	75333	136327	81370	135540	177481	88720	142459	166982	65551	67323	122656	184500	100529	106634	132529	132403	82224	161224	116546	165293	161592	90548	120293	103323	131368	137155	108701	133123	98427	40590
2-Aminoheptanoate	2042314	1891883	1009870	1645385	1896125	816859	1371307	2895933	1482517	1259127	523665	2113785	1470300	1503493	2451473	2209269	1626851	1786317	2317053	1032232	1407307	1093904	1127976	1732718	2731543	1158915	2398416	2654562	1778724	1191225	1314607	988761	2280768	1234467	1973088	1732493	1321005	2013979	1424387	1828005
benzoylcarnitine*	474304	167390	122376	18374	451445	211717	91870	293942	217683	120394	527924	583212	226233	127958	192274	221711	18374	194617	132940	382510	229825	229556	144943	220827	487035	440791	340608	381891	112366	233792	255055	346828	177398	173854	268380	138882	565895	164472	154754	360614
Formylanthranilic acid	140777	156546	97017	201398	118520	91747	109702	247749	55555	158032	167914	228071	153519	111228	121995	100316	146029	69709	110466	88223	81680	104558	117140	299182	145906	180137	230808	192694	278129	208291	412838	116579	317839	134973	252398	121612	392776	149822	236465	380012
N2,N5-Diacetylornithine	44367	87288	79745	49163	104657	172007	51985	76034	67234	172941	47633	54499	54934	97696	50296	121631	59972	122284	70331	66489	84783	69112	63685	113449	45733	101440	98041	112452	79305	66499	48118	199000	54308	52758	56136	77476	193008	61830	49192	23270
1H-indole-7-acetic acid	334843	215764	12325.6	12325.6	137202	115725	182994	12325.6	79746	360381	308285	187575	109618	161765	186791	12325.6	12325.6	95823	12325.6	213979	12325.6	158139	12325.6	12325.6	90861	367274	75118	266639	12325.6	12325.6	117426	156722	12325.6	61628	187099	1075175	268838	193211	112500	12325.6
3-Methoxytyramine sulfate	43856	4575.4	28751	41071	4575.4	27495	27066	33394	28748	43929	35073	40417	31062	31531	29976	40783	52451	28362	27852	4575.4	28329	4575.4	4575.4	46418	31486	43895	26999	41120	31047	4575.4	4575.4	22877	34694	31050	4575.4	31522	43907	25560	34757	29786
Methionine sulfone	3699239	2313115	2741552	3646744	3068820	1441395	2968149	3644750	4532300	2753564	2659761	3101641	2557876	2446699	1498121	2170063	3210172	1519395	3328573	3471491	2718493	4182121	2971459	1877384	2961194	2896459	1933404	2055519	2169448	3897788	5836755	2746159	3273535	2211052	2031104	3032388	3976206	3158069	2920441	3014786
LysoPC(18:3(9Z,12Z,15Z)/0:0)	1922177	3517530	3156651	3535379	1896892	2951307	2339472	3155862	2699658	2916202	3362247	2174361	2800954	2891164	1986822	2073824	2854349	2269929	2675050	2094657	4036662	2004287	4173153	3362592	966066	1912168	2799846	1878507	1979505	2556558	1990537	5848351	3087981	2806066	1877421	3050037	6523348	2772717	2101678	4616911
N-acetylalliin	13754	197647	1703803	1828518	444366	182930	2337422	452744	2291794	2707235	13754	619466	68770	2117352	1631318	465802	802518	1321717	150083	659589	617019	13754	117992	13754	2582160	1695356	927587	489941	590628	883661	270960	570494	13754	13754	729559	1004061	606279	814523	513021	1871958
1-(1-enyl-oleoyl)-GPE (P-18:1)*	346287	673426	476687	542773	444808	301781	318952	402179	519326	412732	524152	979246	320476	634171	399280	626911	468642	447816	603299	754562	388559	300104	515172	325047	431591	254584	222615	600296	431804	311303	302311	358951	160924	625372	591523	543218	640717	500436	952303	343805
Fructosyllysine	45469140	43726600	33414586	59944669	25863907	48517539	50351411	22238249	30784969	59031920	24534060	37867527	38448671	19754931	37339975	30017096	38167975	43797097	27551642	31095876	36502393	47221179	46545748	43661884	42396663	54918532	62311404	36755259	85402512	34617379	23166422	33656027	30333977	19731916	51960077	26498319	23331236	20581999	28675848	31919462
N-Methylpipecolate	5082571	1422267	1560286	1414245	4429431	1114825	1310821	1920305	2911770	968759	1601760	4476748	1156900	5320409	986833	10033831	2421527	4265671	1106292	1268754	14302322	9344378	6303940	1277669	1578580	5342596	1114361	1308711	1691412	4113214	2721901	8170220	2663615	821731	3538659	5090880	2095657	1146228	685785	831582
Sulfotyrosine	1443453	1112900	806835	1716659	807767	1090534	1248123	1453999	1100044	1388917	1018356	1562922	945556	1497759	989852	775311	1095527	1257383	709815	1318137	1280079	940547	1403444	1291428	1531628	1215463	1338001	1720833	1040232	1409181	884160	1097712	1513736	1264557	1478223	1700527	1888122	1316830	1142108	1177251
3-[3-(Sulfooxy)phenyl]propanoic acid	3990.8	3990.8	100402	81669	100168	59092	135140	152861	3990.8	23054	409601	3990.8	3990.8	32365	3990.8	170623	146499	106130	44032	201992	135453	3990.8	68578	41295	64312	98278	108538	72958	64151	19954	3990.8	240907	45120	380191	3990.8	3990.8	113492	3990.8	61598	49066
5alpha-androstan-3alpha,17beta-diol 17-glucuronide	55126	60918	57044	70501	5584.8	48137	56391	48964	5584.8	37699	64834	62293	5584.8	5584.8	27924	30147	44202	78326	55572	57114	5584.8	5584.8	38511	41102	55509	92264	56666	5584.8	95232	33660	34597	5584.8	104729	44246	102730	98473	5584.8	5584.8	58104	63032
11-ketoetiocholanolone glucuronide	184355	81415	5425	5425	85514	72216	47403	35686	37512	94683	5425	5425	66312	5425	5425	5425	43580	5425	5425	87339	76381	46996	5425	5425	30237	92388	5425	5425	5425	5425	5425	72091	91818	27125	47720	87106	129452	162460	5425	5425
Etiocholanolone glucuronide	517385	241740	261068	245387	385822	174258	277311	257863	308584	437174	177136	402545	736841	174968	263305	222634	158817	507954	223768	281903	832030	353458	183223	354434	525051	370422	108565	98181	268851	100553	270995	629652	406904	319828	363884	1130219	1945662	561671	308550	495763
17alpha-hydroxypregnanolone glucuronide	783891	693472	313132	374926	491951	208648	469047	237023	219977	224941	195854	528654	14069.2	153828	185374	123863	113291	295393	168284	219223	716749	545394	109234	207859	767858	650301	332236	178681	289243	70346	168658	357707	1062753	206294	350582	190723	248995	444419	170487	372514
N-Acetyltaurine	295382	269551	193303	285791	286248	285972	276255	238038	265624	433209	218040	445286	191902	297364	221460	224793	304594	201026	107169	205126	314723	317976	261933	299239	185980	736294	193348	354674	370739	255858	271750	368631	284652	174051	210591	217022	558336	333749	244021	366180
LysoPG(16:0/0:0)	253537	138231	173203	19916.6	188167	19916.6	149446	141110	108675	181870	258668	134585	19916.6	19916.6	101050	99583	148436	146800	19916.6	19916.6	119375	19916.6	244356	174257	109700	19916.6	172259	118926	172289	113211	119980	19916.6	138156	120307	286779	344644	206157	175772	137972	217583
N-linoleoyl taurine	327195	14768	361731	402430	518611	14768	383742	270400	292297	377558	327163	14768	14768	194588	144658	202394	287442	73840	177321	14768	14768	14768	357767	235738	560117	14768	149254	215713	283495	233136	14768	14768	222022	14768	14768	14768	281645	348907	165186	154414
DL-9-Hydroxy stearic acid	1718582	2718241	2306705	1750070	1854574	2637374	1572223	608889	1376175	4116771	1250522	2586793	1742697	2452655	1298691	2068177	1504418	971795	1369047	2587359	5772831	1928297	2032543	869838	64396.6	3161524	1008025	1831207	1717760	1045166	3791385	7741442	321983	2141416	3196360	3360745	2391841	1161593	1498240	1378979
3-Methylglutarylcarnitine	3910263	1122366	2352490	1683304	2520542	1970823	2010584	1010174	3783127	2965459	1222224	3215671	1533563	4347829	1333828	2949774	1792169	3173801	2168915	1847148	7694566	3773330	4875623	1270362	1270719	1479566	1142481	2462341	2500783	4098595	552433	1513614	3737538	2060594	768227	2925951	1852711	2614565	1132713	1381283
Methyl beta-D-glucopyranoside	13299	13299	516869	68245	144688	292300	66495	460667	304448	225742	2228098	304827	167634	156682	13299	308385	296346	150288	87656	206700	1110006	89824	305473	268897	447941	185224	13299	200777	13299	144701	13299	1063808	97930	112758	67670	253113	549430	134225	136954	492641
2-dehydro-3-deoxy-D-gluconic acid	1174255	480379	640973	792237	846892	439284	646888	1014316	914293	1246202	333919	421580	637849	490086	301536	484653	684474	538785	686122	694307	985698	575058	519191	511823	527898	781264	847577	578738	1455928	238259	1551882	657531	480666	624213	628503	559488	1373967	558137	1156907	667330
SM(d18:2(4E,14Z)/14:0)	3385100	3085696	2930352	3165804	2434307	2311407	3364199	2004966	4396584	3437853	3068093	2128767	3170979	2607342	3430017	2227323	2458058	2613679	3914487	3761628	3718476	2892576	3857202	2748142	1731977	2004089	3468594	3580806	2017490	2982592	1478856	4615320	1138066	2517202	3665068	3197455	2843684	2924779	2883321	1699883
SM(d18:1/24:1(15Z))	446607188	404838465	610048271	644974778	647062508	441634103	719785666	426487202	745885590	396216182	447923319	509557246	470473216	430611638	472109289	406295124	360731481	535728073	689591355	712757724	647041301	588359770	462945030	429395376	555522368	424442804	478908820	379582972	404361515	457401349	411486402	605662889	283359874	471362673	577670405	457963767	503386261	340406660	458165063	400048481
octadecenedioylcarnitine (C18:1-DC)*	1893958	893917	923986	402771	2442360	800807	845975	792917	681802	552295	1601492	1029007	567920	604385	947267	1099852	66442.6	590231	746561	1053973	1147578	1240860	1310550	1201501	894851	892720	66442.6	842630	332213	466035	1716570	796584	1046947	470879	1183829	1250888	66442.6	569133	410176	1636015
octadecanedioylcarnitine (C18-DC)*	836686	523100	557610	250686	1214314	292873	533055	536982	428380	415476	924726	587989	456987	376794	583353	707390	236462	661864	626144	714399	540388	379040	501375	536427	431849	457542	306912	439681	322087	284995	624048	368181	526017	316791	669351	517352	328211	372951	461150	786282
5alpha-androstan-3alpha,17beta-diol monosulfate	2303826	1024299	682910	655451	1018730	303805	1792780	540950	497793	530310	2840148	205312	41062.4	1060332	357311	801401	658061	993632	560099	1835604	5693154	262678	694864	290258	315938	890413	631918	944507	949095	311229	1172326	583081	1163834	419630	1396152	2806210	439760	424387	637948	1597814
Myristoleoylcarnitine	10763958	6920389	7349295	5377178	11043640	8780732	8310310	6246756	8240779	8256736	10471061	13212691	5288067	6850071	7762499	6270884	4744181	2917394	8074132	7339614	8762354	12712421	7830397	4721188	7399803	13587300	3583153	5488153	3555266	6123981	9916326	11342031	8049331	6034126	10199670	9901039	6539441	8645199	5007223	10669574
N-Formylphenylalanine	143839	196873	88393	117560	119655	97773	200308	145872	188082	255152	179158	165575	14169.6	178322	138402	128272	141691	170105	70848	14169.6	108987	180254	176169	213555	14169.6	82040	212955	173678	322230	120240	127169	174530	98522	14169.6	89042	97095	210184	131435	187355	211718
4-Hydroxychlorothalonil	3990844	3221660	2452937	3497617	3176199	4387759	5066698	4893781	3449527	8070672	3845820	1789518	5348094	4030667	4611408	201872	3966112	2476484	4561081	2601834	2782579	3953958	2156755	2819518	7150384	3155316	7551913	5833263	2605050	4762120	3675074	3812433	3896994	6255820	4054623	4154533	4858118	3991072	3439487	1548556
Tyramine-O-sulfate	262920	205082	43057	165679	123787	102925	158143	77270	28647	122286	4079	81391	751730	117409	31376	31493	700105	61589	26032	25338	59176	35963	356731	115724	31355	381561	51649	180249	112784	71735	20395	368967	65188	35912	56455	86134	48185	47226	271057	144461
3-hydroxypyridine sulfate	5366842	3021204	2734115	85801	2857851	85449	501367	2553539	1767368	391449	3522933	1509609	509057	228873	79092	706109	1016170	994672	77548	804601	952129	768622	57417	1609775	1396113	9622847	219039	1369484	6046770	176319	569403	1705828	631856	1370174	708730	343135	3423403	507274	978443	136272
4-methylguaiacol sulfate	5502	86358	5502	29515	149695	149605	44272	106866	59342	91587	78379	80845	107665	333524	40579	88090	5502	32388	27510	210852	72830	39796	5502	99960	61039	120483	399488	1316589	5502	5502	30755	110262	46035	41561	29061	102763	620681	106441	207369	51306
Phenylacetylcarnitine	392634	550238	20818.6	430719	336072	405117	640775	974155	398259	1616542	424071	1043664	1166355	525664	196065	106020	145830	212651	123397	352911	104093	404434	274681	490940	350344	665600	888434	832713	535570	480313	1076542	264983	268593	123167	447110	998703	771712	1219251	946471	309275
Arabinonic acid	2779996	2817396	2396706	2362027	2166313	3225400	2982088	3774558	3319508	2557893	1871485	3714847	2991223	2365223	2013411	2570218	4135410	2351858	2656364	3105277	4953040	2569514	2584898	3703942	2438198	3821888	3245864	4552259	3692148	1887463	3417977	4062551	2177823	2213143	2009530	2679127	4460329	2527601	1889486	2858505
2,4-Dihydroxyacetophenone 5-sulfate	59202047	17563303	43586064	18106408	78303488	20545639	52626745	36615075	31222943	17970464	17122673	94631212	7749703	21289788	3245522	18682937	10602982	17490223	34336534	1045838	49181266	28693818	88856870	23152195	35847708	73007269	57476698	19773207	36526899	33172573	14351394	35728554	30592462	36495301	34866938	18329961	10972976	23545111	10447473	52326344
MG(20:3(8Z,11Z,14Z)/0:0/0:0)	12001783	12611818	14567889	15149998	9982171	4900733	17443474	5978772	31702663	23935577	24656585	11900894	7260504	17185523	8914234	5665224	10507047	7355323	8769090	18983303	5700612	9722560	3702853	10970146	4276124	4232654	9708795	19686463	5407154	22608909	4241947	6419644	20707752	18567079	6885044	9426201	15715898	13840069	5186602	1023568
Vanillactic acid	99707	45083	69915	66979	149028	73384	73070	65547	66596	101194	74339	118687	81704	97786	78003	105315	107128	55127	201026	52078	88279	102470	72578	96717	64165	88180	117549	120186	101782	103184	38626	75302	7725.2	78384	79962	86655	129791	89620	85637	76555
Eugenol sulfate	4691.6	29677	39995	309624	693581	4691.6	4691.6	85063	146129	4691.6	58876	278799	4691.6	339483	23458	254649	53520	44115	4691.6	58791	154553	4691.6	61088	72496	47489	4691.6	4691.6	51181	4691.6	51615	4691.6	4691.6	4691.6	4691.6	4691.6	4691.6	1018343	118629	4691.6	49268
2-Acetamidophenol sulfate	127765	47253	3670.8	46179	34233	24051	78731	268549	238780	3670.8	3670.8	53538	75472	45961	3670.8	86707	45723	18354	3670.8	3670.8	3670.8	3670.8	3670.8	90394	53638	125460	250891	56126	3670.8	3670.8	280253	129623	81329	65614	36505	3670.8	157870	111436	125330	308618
p-Cresol glucuronide	260317	525160	78961	280308	256610	586622	849542	164110	308214	654609	589924	934698	1234022	223513	297385	64426	33548	70590	20895	123529	50989	174785	59148	1252492	149285	270957	654788	575277	366728	38937	1015217	173586	226048	291289	1046900	1281626	531051	1470692	910704	49622
Propylparaben	79555	50223	455663	216544	5051.8	5051.8	47374	61701	58580	276265	5051.8	25259	41150	62880	27365	59222	213613	421904	78414	65085	5051.8	5051.8	5051.8	31408	160724	72923	5051.8	5051.8	5051.8	576823	5051.8	228446	5051.8	42437	5051.8	5051.8	43958	64703	5051.8	5051.8
6-Hydroxyindole sulfate	963579	522443	279908	605517	652191	148379	338395	766637	629954	825741	596609	1893801	1383059	711224	383131	316533	1796953	218009	368856	433308	157775	158114	496216	1318613	412445	1058206	1321456	1260096	1111113	524781	343696	371722	334879	361557	532603	916028	1301045	1144904	1302622	277728
4-methoxyphenol sulfate	82615	57969	81445	60273	219237	3502.4	36056	279116	170127	53270	3502.4	114917	72904	83496	17512	93563	160404	163608	62374	3502.4	225477	3502.4	63740	90232	112980	103430	249063	521379	58657	63518	108426	57764	67262	82719	3502.4	58842	219664	182056	94935	120089
propyl 4-hydroxybenzoate sulfate	709545	882065	2590674	1359994	502809	1227691	3344220	370747	408834	1029377	1346185	7492964	894463	472373	410882	1591356	2159446	999337	1119132	300644	314111	191502	284185	273038	483529	4319018	1349035	372278	287876	1493283	200847	370594	253854	532487	520488	482520	616617	240796	565008	148312
SM(d18:1/20:0)	134233518	98473929	139947200	137088910	139699090	106585545	127869951	122164989	163458841	111234278	145651609	99453743	115851351	110571319	116314594	85894281	103548404	132828377	146453820	180190530	115850347	149351509	140346537	111433893	126844725	109708022	114664627	142249616	124005006	121372979	135991705	127165854	81448798	130054631	112911657	120281168	136913004	102356502	134283018	86494740
SM(d18:1/20:1(11Z))	14949038	11870973	18878674	19578636	16777395	14197881	18915816	15642048	20073107	13235762	15978528	19142065	14350445	18162829	16754518	15298560	12282552	17014173	22779055	21760737	15121500	19749437	17362458	16439741	18985570	13089437	16077146	17059842	14971239	17902163	16086089	15763279	12026713	17989656	13987256	13070975	11781900	15059579	21347431	13333850
SM(d18:1/20:2)	912642	473022	1046529	1112304	887381	757024	944950	618008	931098	747057	1053264	1345065	654957	693655	753677	1300569	430954	710444	1030956	1291466	529674	1161731	963638	669341	1271970	523572	725052	784149	518670	1054953	792043	951746	480711	964285	802210	774532	690299	812271	1053821	412690
SM(d18:1/22:0)	262980878	245306373	294006679	348484926	322437209	208202070	318565187	302795450	445467231	251578745	406765636	214864816	282260548	227260755	261417011	202372226	263987652	342240963	391133260	381376893	262331266	328658742	290354776	314886046	242789523	245392871	276683249	283639859	282980442	291255322	242528644	269262895	191562103	266867582	291496570	272764162	310709830	224674279	294113885	193735665
SM(d18:1/22:1(13Z))	153394635	130901706	180376989	165153731	168733770	130735918	184731247	148376083	217824843	149914910	190520780	126493321	154932564	150228769	156254356	147995624	145109902	150952696	225605505	225217853	147031918	169074956	171919692	175666818	146254551	130573918	144134287	173429062	162508408	156119465	144896418	155532866	99098842	165664085	155364693	162461264	161838808	137491377	180228004	117003092
SM(d18:1/22:2(13Z,16Z))	8745809	4507200	10363640	9446293	7710642	6880905	8647561	4334118	7668619	6815531	7783481	8456758	7935788	6071388	6628612	9747883	5382779	5887583	10600239	11546211	5792441	9849212	9683358	7292690	7592518	5429931	6832729	7756982	6375601	8502031	7266041	8234701	3574859	8348431	8036370	9418001	7702595	6960966	9462988	4329510
SM(d18:1/24:0)	169406896	130241999	190626074	205645502	207906838	115421921	197993337	192513728	300591254	139640381	227079796	122696376	149165111	115893497	143935258	107409330	173098104	216877660	252802184	225463692	151217566	167516453	159501900	183894200	144976639	152488284	156080981	152808317	197048985	154936184	139501004	136319307	110971754	150431398	202083104	148514991	204817298	126352953	173009532	124498414
SM(d16:1/17:0)	44149069	32553664	35747417	39467167	48809234	27273769	45761349	25910525	52556605	38117068	41029028	29913890	39579073	40050698	36333956	38891535	37550247	32175033	51394063	64212375	40869984	44119109	42736966	36735572	34253571	29984887	44726682	34443664	29537278	40209574	40055793	53953889	18737230	45184727	35850136	35581838	42123007	37528778	42823012	23403245
MG(0:0/22:6(4Z,7Z,10Z,13Z,16Z,19Z)/0:0)	86775	133156	171251	63610	182563	94481	284900	85370	355026	102648	483682	146945	69857	276675	152133	118401	140840	87193	179508	138130	83271	79581	60707	143704	154862	54060	55381	211798	72426	169494	107464	91412	233915	316955	124218	242858	332383	170808	73163	37548
Dopamine Sulfate	48283	6929	65993	56956	55084	57749	34645	135240	6929	73115	41995	82630	117695	69345	64550	57901	138409	128179	46333	49184	6929	6929	6929	69466	6929	65557	6929	99257	70920	55063	61931	98783	40588	80089	57502	49470	87145	6929	47145	71316
Dopamine 3-O-sulfate	223118	186040	252724	235447	321000	351400	145169	522994	196500	334211	157710	279507	439251	311318	320431	275568	427618	390506	202635	186955	201993	176591	199355	318865	242211	225914	205598	467405	223677	278766	264201	414913	249800	263332	232727	179900	492270	194275	246692	287400
DL-3-hydroxy caproic acid	892042	450551	1144803	529288	1022558	983877	641273	610762	940295	446385	680324	1012059	357183	544671	779616	494264	425148	193864	688660	631377	1260956	610923	1378355	643876	1685789	811204	394080	532534	616610	766685	3931991	558023	825380	545380	866990	563793	797718	579579	313086	527090
N-Carbamoylalanine	361416	256504	250482	145518	354522	169463	152150	679367	373947	397442	244038	458039	269195	107252	231788	15525.2	181262	341977	77626	196461	627680	148830	88909	333719	170509	812166	206915	353279	280501	15525.2	269199	363175	313705	521864	181732	397656	328646	563544	297177	122244
3beta-Hydroxy-5-cholestenoic acid	2198053	1550933	2190623	1574797	1477027	1932929	3202045	1662784	2013495	1817457	2410085	1139012	1299062	1370348	1574622	1407212	1046285	1202046	1836195	1131565	1323061	1711715	1232803	2100666	1767501	1384298	1002770	1338138	1216651	1736619	1194992	1296057	1050906	1401991	2677896	1859251	2136887	2112112	1048553	1941692
Pyrogallol-1-O-sulphate	86526	45710	54534	176067	479083	499599	5467.6	134935	59884	645925	27338	5467.6	5467.6	5467.6	5467.6	61725	229141	5467.6	166761	47241	229814	5467.6	5467.6	144258	483198	267692	5467.6	57215	288426	1039092	210306	439842	5467.6	78858	306185	5467.6	571007	5467.6	153166	176312
3-Methoxycatechol sulfate	133697	253213	78276	349972	2132145	1711900	128303	1557939	344254	2895686	185238	223105	106928	823122	105026	1133522	719491	2818297	472138	255428	741046	93319	34930	909925	635873	1404613	243962	965961	298081	1805307	379133	676609	6986	363534	1070888	6986	3785171	94000	1879425	2734338
3-methoxycatechol sulfate (2)	31620	41889	5676.2	5676.2	45577	5676.2	5676.2	164483	70133	38492	5676.2	63443	42540	30954	5676.2	97338	116247	41570	5676.2	5676.2	118570	30384	5676.2	77857	63882	145938	111658	208409	28381	32327	35002	30315	5676.2	61233	5676.2	5676.2	88541	5676.2	58157	70675
N-Acetylkynurenine	28518	1241969	299461	115698	44665	124334	4268	2540833	58600	212840	157587	921927	84037	55379	4268	75227	88212	96086	42392	58079	48044	4268	77530	2387429	117659	78806	1411794	238437	1367312	85579	3672622	37847	3839436	21340	2370667	51775	106453	28272	55549	5400079
alpha-C-Mannosyltryptophan	513955	296065	288203	326305	317255	290320	412499	318631	304987	375714	307253	526838	295681	360412	261383	354803	288046	306030	263058	278763	430068	372347	398856	355767	332026	381256	322322	294820	361006	341886	280272	297742	368200	302273	288189	386313	466867	361848	304057	303808
L-Arabitol	1810299	1354266	1386061	1195601	1288718	1225046	1224355	1833921	1434041	1436618	853070	2299166	1411631	999592	989085	1329098	1796086	1119538	839477	985743	1629943	1521440	1369506	1422696	1143281	1470696	1571551	1798643	1073995	1288516	1247019	2111304	1622854	1423670	1597994	1451041	1590932	1134728	830630	1242101
N-Acetylgalactosamine	4241289	1983199	2150233	1891931	1854238	1821721	2253844	1984278	2045037	1988582	2101983	3974692	1489921	2228083	2040243	1971086	2862154	1811102	2044322	1701765	2244771	2500349	2650500	1961828	2019237	1920752	1808526	2941856	2616239	1581571	1540628	1969450	1920302	1931957	2340519	1212508	3096987	2121752	2134224	2366075
Citraconic acid	2115117	5324254	1833866	451836	754542	810208	393511	745731	654007	424512	1519252	807071	623324	759147	587971	787374	1017947	669520	426564	565719	786220	543591	465443	608868	553671	3385023	497094	785225	7623112	445053	462133	1026603	598092	736601	558545	839705	1687256	446191	574725	589843
Adipoylcarnitine (C6-DC)	2384779	2125146	879352	1174788	2599626	1486262	1229091	1320051	2346431	1141833	3419386	2996296	1454664	1540709	1818514	2621962	1331365	2056398	1397287	2351999	1956686	2477233	2830499	1966174	1907045	2139211	1160394	1239323	1547015	1224240	4782307	1501069	2775265	2288086	1811204	1814398	2207578	961508	1415165	2410085
4-hydroxyphenylacetoylcarnitine	286941	1217353	701104	338261	639744	177843	426538	337267	656236	727246	588685	571132	1293164	917484	135521	831269	613864	446968	609260	410863	21321.8	832459	259211	548800	21321.8	770324	225541	1291625	21321.8	356209	673326	627871	771884	106609	443882	351159	852723	207991	429583	317624
Nonanoylcarnitine	325710	208609	151226	247384	227841	150945	254820	30189	338022	355521	30189	469048	327957	30189	30189	30189	30189	182241	340810	225429	243382	246526	197945	273353	30189	241443	230413	161675	202338	30189	203350	30189	199890	244192	269244	30189	30189	189204	229403	354060
Glycochenodeoxycholate-3-sulfate	664257	330863	140890	148651	91193	234559	204917	622845	69953	269242	202922	324823	159796	810702	358967	137069	92333	187328	2061306	522554	421361	165895	247239	352967	613175	1022159	113462	394877	289445	38014	71098	1028760	409107	219501	478399	152717	146790	489230	198507	630953
Glycodeoxycholate sulfate	1475847	406983	577125	6029.6	1331535	83606	314138	116886	73142	141088	560565	231670	282936	890809	435493	137009	30148	269937	6029.6	763099	443413	184833	72745	1742303	671428	1875543	140352	187287	95759	6029.6	181742	764079	746246	226633	876713	422924	286045	135370	284290	796705
taurodeoxycholic acid 3-sulfate	175539	85251	101169	5343.4	193087	55689	56213	5343.4	5343.4	5343.4	118685	33522	5343.4	106385	5343.4	5343.4	5343.4	33142	5343.4	71662	121695	5343.4	5343.4	652180	75283	235195	5343.4	112321	5343.4	5343.4	5343.4	105437	92079	45241	183325	5343.4	45764	26717	45331	294125
trans-3,4-methyleneheptanoate	220995	457969	577770	396787	321191	383125	352569	122790	463184	258407	438591	372819	272248	439001	343611	524294	303720	300448	542103	227487	120776	205237	717706	522735	388836	472487	269131	489388	283981	306827	419446	215969	112413	303562	741213	410095	670051	419717	400924	236189
Phenyl glucuronide	3261.6	3261.6	16308	3261.6	3261.6	3261.6	29516	28875	3261.6	54916	40139	790047	20916	22393	95517	21258	3261.6	3261.6	33798	3261.6	3261.6	3261.6	3261.6	59671	61344	21018	207004	99567	463417	165947	3261.6	3261.6	156762	71490	3261.6	250629	82713	78593	59892	89370
Linoleoyl ethanolamide	412856	350452	421993	748874	717082	395752	427294	287279	486377	421519	596093	426926	342517	381099	404545	359625	365083	275987	593975	461219	432616	538888	313690	396760	534113	528102	302318	501720	576110	419853	419648	695306	210791	578586	749793	573971	614150	590091	275864	188975
Rocuronium	74243031	34961554	88270227	3.19074e+06	15953706	51711179	74778405	57639299	105457159	43202522	3.19074e+06	92291416	3.19074e+06	3.19074e+06	3.19074e+06	3.19074e+06	3.19074e+06	3.19074e+06	3.19074e+06	3.19074e+06	127872224	108612754	3.19074e+06	56138784	134052856	3.19074e+06	3.19074e+06	61517504	20418024	45532874	40953804	62593320	79839450	90532945	40158408	3.19074e+06	3.19074e+06	3.19074e+06	3.19074e+06	3.19074e+06
PC(18:2(9Z,12Z)/18:2(9Z,12Z))	73006220	89355610	92506860	138850643	140297641	57839692	85155477	120768111	109728613	131434935	76947779	50303534	97235445	77883935	60504761	101787303	143307686	71874636	158689336	94654045	104747596	80695051	132517559	96153178	93735683	75567467	116297514	132745844	95065896	87423431	55309204	96496344	29609821	115514306	117760702	60319558	93784236	91475483	88972450	80741441
PC(18:0/18:1(9Z))	213093520	237893150	180667884	232017929	211876368	183963795	190235116	180885947	211210010	236006730	300000467	161579305	204632317	227440275	192990096	187591926	290848475	153990002	159821643	184250675	224434688	163578860	180005480	169189802	182156604	175273263	224076085	219376352	192803200	176928730	144911831	261525509	174847877	206909779	236748072	231486553	274720442	213021484	170935131	228591375
PC(16:0/20:4(5Z,8Z,11Z,14Z))	537091201	525070352	595952269	426856315	303807014	497678520	473076144	514186885	587023767	451414967	548142010	499872472	471234470	547287762	609040732	377773577	497698753	491118093	453430585	548464310	503024116	510769631	491445456	498573452	441315424	538033913	434704291	460015818	557851727	437814693	597235463	605927103	573781052	437686718	610729103	531891809	577315289	458906433	477764256	499621431
PC(16:0/22:6(4Z,7Z,10Z,13Z,16Z,19Z))	202548506	240088908	287373274	224487260	285687543	264840297	296586508	224835006	297912104	183629547	305790609	212946534	183438022	305476100	290052536	170843340	217345458	206049902	226867472	216400570	294968483	244034381	183537689	191244551	320327098	217815553	142354361	226289589	255086902	190440690	262974483	201347726	224619847	244661076	272340655	308801632	288968051	182369276	247053298	192148637
PC(18:0/22:6(4Z,7Z,10Z,13Z,16Z,19Z))	53778397	74277129	71700882	78126468	94298892	88380985	92972857	66097678	87044197	55866843	97843474	100674314	64329912	114728152	89327077	55059709	63944111	73080780	65958357	53716951	83628601	73376719	47051369	63238784	107132095	76525044	43102160	84576697	84984545	52757191	67419292	54097260	54398974	75013028	81090563	89209692	90057933	62779091	90780667	77317219
PE(P-18:0/18:1(9Z))	4568695	5617866	3694018	3344374	3448861	4194804	3361084	2564926	4455099	4294812	2551427	4425739	2308180	3258931	3796357	3889251	5207394	3410781	5632904	5920759	3754100	2147408	3040933	2672933	2657044	2933775	3442080	3820917	3346097	3237960	3183043	4817629	1767761	3452265	5571024	4278095	3885009	4408428	4650398	3293802
SM(d18:1/17:0)	22641431	15625407	20709657	25021114	27425370	16974090	25998935	12924919	28558263	18294600	20245826	20386496	22279110	25095357	21044524	19014991	20203919	21048364	25102852	32239365	22467306	26325837	18447475	19032371	20608961	16035864	22931933	16316948	16610760	24394757	23029351	26737057	13190763	25772760	20798179	18746526	19242144	21000596	25205477	12502024
PC(16:0/18:0)	16661449	19185361	14098838	17315804	14376759	13127447	14453407	16295568	15956269	18695106	15641821	16655823	16682656	16330567	14634461	13902683	19530923	12377225	14378325	17456194	20080393	12999051	16870678	12380315	13294761	13528235	14833055	13270514	20781137	12351868	12960916	19750218	8818743	16095271	18414341	17242882	17811564	16973102	16156409	15885015
2-Hydroxybutyric acid	94196277	70206455	134203550	93729611	87717383	149409652	102456485	88953843	108505713	73907708	122532751	88296875	63713708	103386509	140304875	39408188	77430076	65725640	95624564	112545527	75928189	140503746	94464920	55248335	189931032	103923095	77787307	61912520	168460273	109083591	153615919	110790636	182297363	72088833	161512732	100010169	84880901	113197322	95429325	101292014
Homocitric acid	605315	623827	682710	529831	762416	752972	643329	679209	716570	676523	943231	842170	630171	695845	682230	592750	680840	617492	558914	708722	724208	560061	796242	854201	656645	869620	713875	826820	758035	709242	547190	758303	706376	552097	802255	741680	997130	984244	595697	627599
Oleic acid	6516657154	6676978172	7204953032	7572945326	8255504117	7722299347	6831358422	3726283792	6088614806	6726200832	4376534705	7364066202	4513405414	5142462487	4277269161	3883618604	3239890766	3047203193	5324835534	6501750092	8713715378	7901279911	4604426128	3081475096	5232819435	8940565396	3179420183	4829589873	6699061061	6376724702	7493505847	9631812885	2939534557	6349857981	9779129814	7741837830	5360443652	5061361891	2075268400	5039914391
alpha-hydroxy lauric acid	321039	370715	259224	596430	512887	447878	419067	632721	478337	509310	369888	482546	322975	273344	338223	207667	264480	337162	1009110	327896	295626	313007	552852	445108	457014	451504	497971	419945	459500	427295	448921	402299	495878	320115	470675	405971	340421	471797	385243	630321
MG(16:1(9Z)/0:0/0:0)	7728238	16457317	21534010	7871324	6467241	5196448	10337232	5915022	21000198	11816506	25556061	13794970	7795843	10540398	9728396	7304485	9710559	4089314	4620618	9323507	6775919	7139065	7470626	10593353	6720242	5896891	9447145	11347528	7245638	10887198	5375000	6738087	17066587	13874714	7211308	11551033	21550641	8700874	3970675	2272422
MG(0:0/16:1(9Z)/0:0)	1006391	1768003	1953472	698837	435767	507243	869716	953396	1617272	1479376	2289122	998495	619896	988975	716970	726680	1098972	332416	254406	706598	488699	479148	712906	949432	604948	411351	856103	1038069	1045684	1111489	380674	634738	1645062	1209066	682928	1004258	2158535	802971	308134	634868
SM(d18:0/16:0)	30894283	24499208	35113013	40306276	47276939	26693442	33642558	31087766	46451559	33250021	35285939	25750869	28450631	29709524	28664847	24504090	32326671	37050584	44789218	44344870	36768927	36187555	28507628	29874208	46925202	33431577	30204910	27279067	32941753	39093442	29405380	34755008	21048038	31925512	37546533	44733316	38384056	33267607	27339245	27192025
SM(d18:1/23:0)	97309223	75084060	95671120	123922340	107276895	73485420	113893465	90494286	179930136	91662492	131514349	96528948	86564583	96111983	91648576	64294168	89370944	108477012	138376103	151234826	96539587	116387887	105190011	113665521	99189438	83356587	99737958	87895210	84072955	120613582	100537230	89422057	65234057	112523631	126510517	82965313	103328026	91075143	106916131	64545612
Sphingomyelin D18:2-C23:0	74236978	50229419	78357970	81865865	85131185	58383047	102209581	60089053	120929623	69588177	83469268	70260453	68837910	86156602	74788653	64298874	63885403	66429172	113253962	119898341	79556824	86461488	86261643	78712840	79051493	57131176	75619599	69710465	57578953	81553508	71676191	97883060	40472895	91680818	79258980	65801991	73970324	73991444	88018505	52063917
SM(d18:2(4E,14Z)/24:1(15Z))	162290640	125436104	201103107	196271679	176715411	149155990	218290440	127748929	204061239	156315668	146470121	169968983	146073001	161349460	157194009	173095471	143079312	132719365	220408394	203606849	176683020	180644813	185755497	179655433	188828401	128392399	139045143	147090503	150120482	171464187	140553514	167748698	100494788	186298391	207009276	168603361	166077487	156706459	174002232	145136640
Tadalafil	640764	469890	38455	469422	377716	341678	426647	38455	416402	38455	314081	38455	247393	450895	388066	192275	38455	38455	38455	38455	468449	38455	306384	267974	261189	437582	502245	38455	293425	38455	38455	38455	38455	38455	597978	619610	428304	38455	38455	237229
PE(18:0/18:2(9Z,12Z))	37358219	26908670	15487795	32177928	38164662	13073426	24047842	23312446	21368278	39846690	33140960	19187351	25791107	32437292	19687301	18829940	36372918	22136934	18029231	16955089	16331318	22667630	40001244	23473668	32930170	14546791	26408134	34066095	27406222	11757755	17922448	21818819	24071416	26308352	29074048	33619186	15660642	24229466	17117666	29500830
PE(18:0/20:4(5Z,8Z,11Z,14Z))	54311483	44972484	32069356	29549213	29551931	22495091	41854003	34872860	41107044	39090073	40453931	47296596	34362279	52446285	40626846	26842434	46670839	36701415	27628573	31208244	26473457	30253359	43229900	29556650	39539270	28979075	31608433	34409728	48671849	14665537	37596683	51361482	45236312	35508171	46903471	52889137	20329485	35252236	25905862	43088409
PC(18:0/18:2(9Z,12Z))	602486310	594093533	571599576	745755805	685077799	504322651	591723925	643395981	636459913	718667032	612668923	497808968	585523930	592186819	538617532	581006728	682608972	534368955	697190468	627613208	590147293	643141443	699150482	598317342	645374545	551734677	571024878	711881036	655010833	602784557	521529030	527313402	390735461	632695901	695299487	559878322	648735513	594759565	621401197	593920538
PC(16:0/16:1(9Z))	45703844	33166227	39230282	26805445	17632027	37593675	25689590	21648060	37704974	30306893	68454541	19958289	40613528	18650489	33606657	20741432	24352555	20772929	12413342	22613755	48170824	29633358	42926583	20594113	20882006	30232521	44914204	29206963	22655695	26945595	14080742	49411420	53207653	31976538	47801190	51595676	74182357	26325466	17380698	30669517
1-palmitoyl-2-dihomo-linolenoyl-GPC (16:0/20:3n3 or 6)*	394536656	367239874	382718812	346419874	288128530	291624414	333760566	364376766	360709716	414061258	429401011	297305491	338767676	292954030	288177819	231293548	357158706	282292451	307008804	374700966	342649225	390922352	410473746	274628341	283809395	295244321	380632916	339820114	276460986	380008991	251184716	317782502	350189423	331770831	360889096	336166655	325775852	323637022	304338966	304283322
PE(16:0/20:4(5Z,8Z,11Z,14Z))	18338239	11025585	8138963	5827745	8299421	7779776	11593407	9039636	9302242	9099334	10952664	12135465	8737536	11399787	8832926	6304211	10298139	8306936	6298795	6630231	7881670	6980497	11229531	6591605	10075780	6749502	8419661	7926002	10496566	3114563	10144091	17448183	15971989	9137560	10176379	11339646	6697933	9395423	6003542	12643362
PE(16:0/22:6(4Z,7Z,10Z,13Z,16Z,19Z))	5318536	3733358	2584895	1951131	5201058	2908834	6573668	3880519	3206812	3419068	6847882	5876461	2444598	5612043	3992078	2167865	3757026	3597170	2433629	1676392	2827067	2184163	3983567	2167599	8903782	2322640	1777831	3687830	4403799	1477866	4364879	3031615	6539006	3587761	5778297	6699953	2388783	4138185	2451115	5049749
PE(18:0/22:6(4Z,7Z,10Z,13Z,16Z,19Z))	3232203	2857371	2052688	1627893	2513243	2873034	3812536	3043087	2487849	2958691	3326990	4662074	2390914	4078879	3066503	2503662	2647458	3432919	1660399	1823970	1519232	2771818	2776853	303846	4959349	2387925	2031498	3099840	3178339	1857432	3702960	2054489	3938148	2930097	3970473	4833546	1869508	3102351	2760846	3302306
PI(16:0/20:4(5Z,8Z,11Z,14Z))	3981224	4095037	2658537	2765089	1335788	1845674	1855938	2683851	3090334	3494323	4095222	1478924	3084623	1881264	2532451	2071206	3211710	1373622	1425318	1912060	3819844	2095870	3425962	2131010	2029207	2293332	2875917	2566087	2386664	1897690	1341968	4495842	3755480	2871528	2497583	4279897	4581014	3346511	1605298	2264666
PI(18:0/18:2(9Z,12Z))	7534406	9719533	9372988	11662448	10771027	4943881	5369674	8660912	6491956	12857466	9417991	4892996	6498794	4363571	4710162	6418514	10198430	4379358	8930855	6817864	7442952	10507596	14068992	6382315	6801466	4156244	5840495	6567699	7937517	5511994	9004354	5341197	7062752	5302063	10521309	10512988	7603604	7523895	6090938	3901385
beta-Tocopherol	47397464	97323647	98261080	154179972	90107444	68315209	90676240	59433474	67217522	123311301	127240127	107388456	54263199	91076184	98144247	64711008	77980231	44501437	108509811	84946629	72737063	88963361	110462778	96715084	61890284	72793576	80239446	109440623	119232493	116132055	69029658	145026724	58770419	91874320	142049686	118343421	84738036	95944847	69060084	46138069
PE(O-18:1(1Z)/20:4(5Z,8Z,11Z,14Z))	33832394	53098972	54078671	38789649	23146588	34184532	37832038	22425462	60080740	51391173	26734250	71969119	32433917	43003945	53122389	45660854	37721613	46888945	65814705	67962863	42453932	22702994	35077358	38606962	32428600	44683227	27472074	54670602	48181508	35080157	42418596	52590345	24294675	49277404	65361085	39768154	53770999	40727508	71596773	34332849
PE(P-16:0/20:4(5Z,8Z,11Z,14Z))	10263253	15593544	13531580	11882724	9322517	12401159	8578469	6491557	14665944	13963592	8380601	14176872	8338582	11539979	10655927	14273382	7830222	14150143	16839796	17159896	10692801	7925675	12729071	12775818	9668818	13567459	8470071	19551931	12943108	10502636	8817585	11332718	8719140	13976717	17718045	10526398	15770437	14743724	16167875	9053201
PE(P-16:0/18:1(9Z))	4393976	4343853	3373292	3145075	3486069	4154961	2531225	2708807	3683870	3546059	2355168	3105344	2292225	2910025	3116268	3600652	3668046	2891083	4718337	5073754	3290523	2318644	3249913	2609264	3012553	3015050	3200046	3160415	4097575	2422026	2478568	3584503	1924960	2647809	4269238	3250800	3645152	3677668	3093738	2762039
PC(16:0/P-18:1(11Z))	10338085	12060377	18348072	10104387	16600020	11753963	15241411	15988698	17251644	11169371	17576224	9180665	12680759	11342179	14221089	16532232	12523874	11499522	20624285	18218860	22930086	8232237	10960105	11731149	17047224	13937230	9540630	10355223	14263265	10512835	13599709	19198735	8074750	17117239	14097578	18754840	18630838	13358044	11525046	11941926
PC(P-16:0/18:2(9Z,12Z))	17963508	23231783	43029136	32332961	38240562	28053637	24768986	30867347	44694718	34039654	28269595	19379027	36884315	25588976	33447013	44166371	36126219	27183839	62609490	42987205	34178392	21512480	32533793	27895773	30657542	28759350	26112686	30316098	36254815	33262108	26460077	36914189	15330908	37556068	38171496	36701486	42042489	35573325	32593973	22539269
PC(P-16:0/20:4(5Z,8Z,11Z,14Z))	17305561	22018144	23645408	15896580	11939259	18597427	16977547	18515610	25771762	25530357	18991021	21870684	19613640	19257926	25526198	28911156	18936320	19893047	25376686	26194295	20157603	11626462	20226247	22092420	15338635	24917146	15136914	19522077	26905246	20852967	19519410	27502792	16725507	20677424	25757528	21910452	24235427	24297463	24247772	19268254
SM(d16:1/23:0)	53240423	33448483	48446938	48691223	55030723	36473417	55486058	39271942	77194715	45286485	65710319	33482638	47833345	48673881	42945145	34980697	39696625	49718814	67177981	88498206	44098536	56710368	57235494	45718999	42823505	38502034	48921750	52046492	38218664	49962801	57542226	63186284	22628953	56803954	42145531	44675507	54723832	46167095	56249714	24653279
SM(d18:0/22:0)	4653367	3681543	4839515	10472247	5022029	3547837	5034175	5396630	7155484	4031823	6374058	2810279	6271814	4781318	3777834	2739232	5077818	7685666	6755281	7179821	3241064	8354664	3980600	5683797	7078061	5755709	3889175	6309519	7347866	6779118	6884217	3247174	6855578	4586226	8597066	9713548	7037486	5796335	5533230	3216564
SM(d18:0/18:0)	9473051	4407775	9917971	15758621	7649413	6877910	7376889	4628160	10365937	5586270	9416766	6469110	7834062	10091828	6721248	3801444	6342948	7807254	7319738	14074581	6064399	13801112	5227249	7772326	14322548	7246722	6916965	7554009	7314347	10525141	10781581	8873592	12377392	8732136	18717917	16022042	9060361	9538380	8535890	4855330
Cer(d18:0/16:0)	1210732	945817	1099778	1070237	1126094	753468	760236	613061	1073080	861286	1312291	703480	1113374	1151694	980059	585437	921189	709975	784051	906812	839313	1157238	627885	836298	1229205	824187	800261	844875	876757	814691	877568	884166	696803	821813	1201793	1937498	1153742	864852	665800	1021390
Lactosylceramide (d18:1/16:0)	13045310	6922791	5742682	7955409	8462765	5153273	9320360	9150456	8108869	8101243	9333923	6746572	6028366	6362193	4706853	6918511	5945463	6398940	8582215	8723148	8246078	8265869	7097467	9678792	9799174	7179592	5449844	6034109	8314951	10161603	10452016	4942485	5941071	5689225	6513189	10393565	9066990	8341712	9122082	8624252
SM(d18:0/14:0)	2730728	1874359	2335607	2594692	2519848	2004181	1883382	1497897	2599692	2012904	2354827	1170229	2483875	1704563	1910600	1355158	1663984	2253505	2426706	2984648	2334807	2264419	2026402	1866331	1507854	1787648	2374607	1908040	2012796	2140553	1634305	3444322	962760	2225503	2423057	3847726	3127026	2788258	1991444	1263503
5-hydroxyindole sulfate	147968	27322	46684	44260	131743	30726	84093	107212	67755	84935	35692	60946	63020	46035	4002	4002	4002	4002	47443	42912	4002	4002	33582	80941	32713	119027	177936	37266	48725	37377	20010	31551	4002	26986	47986	4002	114622	106652	142448	4002
N-Phenylacetylglutamic acid	105739	67615	22397	20468	164854	39663	75268	64299	50094	124704	65962	136927	52972	2693.2	29809	27500	2693.2	2693.2	2693.2	2693.2	2693.2	2693.2	2693.2	57437	28249	55685	87124	78927	122163	33235	180274	30230	32833	13466	120197	97640	38253	82525	45162	68529
DG(16:0/18:2(9Z,12Z)/0:0)	297052	595164	540277	469713	169767	17357.6	195484	17357.6	526510	442086	629783	522704	286218	454545	426155	205180	504041	158507	17357.6	17357.6	17357.6	493382	533679	276882	17357.6	171590	132486	445385	298624	17357.6	289600	86788	309451	17357.6	412842	17357.6	17357.6	291215	275089	17357.6
DG(16:0/0:0/18:2n6)	367021	768061	538408	613740	293938	112990	218161	22598	523514	718351	576914	602289	496615	650852	504120	387041	546892	245144	180644	359585	22598	593046	606885	288739	276572	261653	290951	405370	297804	22598	237092	22598	385813	313769	473188	594259	22598	376291	341481	22598
PI(16:0/18:1(9Z))	2134393	2738330	1913917	1791199	1462137	1843625	896609	1816323	1574879	2740708	2936393	333666	1658821	1274760	935807	1208097	2092548	832197	1304900	1537853	2356805	1508890	2065274	1224283	1043682	900136	1685033	1411715	975014	774087	696456	2533774	2686649	1352297	2363753	2374693	2781889	1743866	532279	901938
PE(P-16:0/18:2(9Z,12Z))	2024821	3495699	2431709	2669951	2839717	2841958	1827132	1123228	3259733	3010573	1376333	3121187	1632697	2127554	2420472	3156511	2517901	2255660	3514376	3824357	2216674	1762096	2854813	2266895	1607918	2616217	2335296	3507852	2484750	2367419	2050004	2552679	1043835	2558002	3841787	2256495	2830497	3295612	2446416	1500576
PE(18:1(9Z)/18:2(9Z,12Z))	4984214	2885778	1845573	2841283	7064142	1638352	3617535	3183556	2140626	4311219	3927553	3319806	3324851	3480466	1749090	3173798	4513874	3520878	3153121	2001450	2158573	2309323	4829970	3258043	4823451	1586366	3681665	4545976	3133608	1498405	2734051	3091728	2697701	3019056	2325909	3474526	1809365	2994995	2059015	4724488
LysoPA(18:2(9Z,12Z)/0:0)	1246778	2576017	3007362	3561146	3102001	2086205	2230182	2067208	2960152	2708796	2229896	3339690	2182646	3128503	2238270	4601543	3749933	2021680	2991763	3472560	2159674	1651359	1691219	2980847	1364442	1233543	1628762	2107628	1491178	2084844	2125042	1861282	1799227	2741070	1118930	1565913	3568018	2209102	2535754	1141139
PC(18:1(9Z)/22:6(4Z,7Z,10Z,13Z,16Z,19Z))	10045203	16006471	25411504	14062857	20662999	20289960	22153431	18625346	19438567	11113929	27957269	20503834	13229209	26247790	21452759	11428470	14463493	15824475	18439112	17670250	23530651	16901381	13421378	12321200	23334802	14131115	10405450	17223383	19662889	16335200	17021620	15317864	10026180	17896057	14406334	22978114	17013120	15660280	19680470	18722835
PC(18:2(9Z,12Z)/20:4(5Z,8Z,11Z,14Z))	33959549	46193585	54187792	41772178	24158383	38545401	38807612	55206983	64914309	42141190	42766252	39350227	42836583	44299539	43678281	28006847	50845796	43278503	50787088	53572938	47388812	33624440	50221156	37706844	41818884	50121276	45977586	46575911	53083967	36007297	34310149	55582063	24390109	44069920	56674157	46003829	51955793	43545766	40645721	43926947
PC(14:0/20:4(5Z,8Z,11Z,14Z))	7335613	11391591	10776660	5711091	2034418	6305065	6271634	7525226	9607645	5712299	6979415	5173702	9755014	4168937	8348909	2507947	6601043	14893659	4356389	6020644	8255461	5264942	9944095	8732098	2701055	8027219	10077481	5952368	8447181	5301122	3090991	9218132	5351241	4500655	10363457	10129779	17088209	6035723	7031107	7266347
PC(P-16:0/16:1(9Z))	803834	851557	1187485	750398	947835	739339	1116620	948721	1301289	1057075	1652357	668968	853474	771291	1010839	1774624	808032	697119	1225069	1291520	1744042	672767	916995	951433	1253662	1254226	848392	695060	1119934	736294	765187	1661370	614243	1168550	1392672	1545773	2001007	1304126	818914	825927
PC(P-16:0/16:0)	12049443	9296610	11455456	9108309	11988833	7032448	11953508	9253109	15250828	10112856	14568642	7059223	9536300	8073572	9947613	15560121	9169295	7077326	13850244	12695138	17558575	8389340	11441061	11349911	10078100	10953400	8496193	7507113	11780988	11008171	9032691	12317187	7389712	10315780	12577602	15516617	16910074	11948061	9571334	8242312
PI(18:0/18:1(9Z))	1107382	2630566	1641171	1530632	2248345	1214812	678507	2117053	999486	2126148	1681056	634662	1034476	1191577	574925	1490629	3205705	994613	1508340	1192437	1931115	790820	1058290	649213	1039818	423360	1617255	1583338	893267	981451	371904	1699010	530623	1282256	2599382	1688352	2007980	1254692	742834	514899
PE(18:2(9Z,12Z)/18:2(9Z,12Z))	326796	198496	188885	366530	443404	21221	21221	187257	21221	543294	272601	239066	326092	256263	21221	385992	427585	288559	370584	21221	248383	21221	612865	438754	204895	21221	283153	400401	338696	106105	167536	377660	21221	233134	198680	21221	21221	239097	153148	403848
PE(18:1(9Z)/20:4(5Z,8Z,11Z,14Z))	9158176	5900375	4401384	3065004	4238023	3757393	8599553	7637664	6380562	4415985	5757495	11220578	4876915	9512810	5767983	3572867	8832148	7466418	4212747	4764499	3713608	4345832	6170992	4497389	8750328	5389173	4682126	4254164	7533020	1377596	8876841	11582376	6886105	4452667	4859473	6068530	2176306	7296254	3000024	13004440
PE(P-18:0/18:2(9Z,12Z))	12606714	24745234	15374939	21670843	20816506	14903454	12830395	8010085	22380188	23209834	10050494	17645059	10181137	12117973	15677292	18174000	22336377	12884233	24750182	26994889	16217883	10982263	19692589	13065595	11771473	12090639	15398253	22594037	12551304	16219728	12044626	17058372	5833098	16012970	29685866	16485148	19457247	17360695	18160453	10437119
LysoPG(18:2(9Z,12Z)/0:0)	363088	179200	300535	325479	462488	33811.2	291773	228938	315303	33811.2	334443	171295	276484	194527	266355	203597	333213	246157	369412	221786	33811.2	210435	472215	319532	260543	268959	222158	289017	406762	256822	334217	33811.2	209695	169056	813133	420489	262696	389132	276081	561253
Thioproline	13114272	19825850	25270802	36509109	30023833	23649518	41091551	11842506	27496138	23727949	28380494	17022419	30678841	24687607	27202803	31872387	11917060	30315150	26708411	33415695	31307602	10834659	31118377	24960565	18735992	32446969	27484855	28871932	13381039	32790390	7476829	27544581	16826471	26409805	29323602	28172896	10463077	13370968	12604347	10366890
O-Palmitoylcholine	4678328	5813589	6536757	4692536	5823823	4227661	7587553	9175708	6231509	3814830	11719920	7692706	8636889	11460436	8128629	5282955	9894630	7200984	6355799	13794308	8324279	3136886	10551636	3392646	5398301	2463861	4164655	4005815	1680142	5007525	1602806	10681749	2402216	14839471	4364717	12374430	10358811	6933505	9659753	8452716
trans-3,4-methyleneheptanoylcarnitine	29561	41333	5912.2	67452	5912.2	5912.2	5912.2	5912.2	5912.2	61479	48403	50043	47167	57642	5912.2	49444	75316	49474	95352	44224	5912.2	49421	47659	57153	5912.2	73329	5912.2	45606	5912.2	34815	5912.2	30452	5912.2	5912.2	57986	106747	77655	63518	90148	55356
2-Methylserine	2124732	2531360	1502125	3523000	5312356	4093060	5807502	4914404	2340270	140143	700714	4327912	764258	6707781	2753029	2010352	5416597	3476568	3853697	2497568	4022626	2770483	140143	1048734	9289513	3450435	10132051	1612025	2450820	1135418	1701736	3425932	2160643	2796294	140143	3130985	3918530	2091962	3162626	1806169
Glycochenodeoxycholic acid 3-glucuronide	1328254	189394	358215	45476	2989694	92146	114234	140055	93212	698979	211171	308591	148273	182639	181501	162802	56070	258245	289016	76502	580634	64126	53357	2861109	191066	311973	199045	226811	116482	68339	126480	199591	333709	71500	531613	327001	172742	127830	223202	818786
3-hydroxybutyrylcarnitine	4516102	1922096	2919059	1501932	2822484	3861385	3352681	2245458	3580615	2329182	2386615	3394240	1813693	2322283	3879219	2687039	1745630	1071998	2179919	2464529	2453621	4176725	5258495	3425534	12653146	4607076	1355627	2869661	2535583	2546217	25288837	2189835	5794191	2290155	2764627	1970658	3526183	3837319	1783345	3336477
glycosyl-N-palmitoyl-sphingosine (d18:1/16:0)	8740297	7672992	8180569	8946219	7934000	4653314	9639471	5714208	10284378	7100253	9367705	7155217	6384435	5927261	5517018	7792352	6945285	6241733	10384447	8525533	8322574	7426915	8807006	7972748	5113016	5588034	6724699	4824984	6148531	8501972	5530990	7492486	3855031	5610400	7921702	8426322	9751165	6461354	6280385	6074532
Ascorbic acid-2-sulfate	565069	714609	1197648	955668	1080292	1013613	1272960	1093939	1099840	975832	707171	874715	1428943	1212661	909273	1072551	1969741	1402169	1076405	1215063	1772535	701195	1269951	1169127	1257139	562107	1103005	790258	1022869	965123	1112070	946630	816594	648239	837623	1388485	1020989	1036961	1519024	1447861
Oleoylcholine	1905318	3101955	2814029	1888228	2837037	1960308	3302243	4402807	2878963	1658281	6701745	3968232	4082501	5536249	3971005	2630987	5565664	3288537	2593719	6151170	3826607	1286877	4018001	1329773	2618780	1130470	2113571	1781692	638876	2193066	642439	6279155	1047102	7759090	1822648	6371555	4279950	3798563	4037576	4413695
Arachidonoylcholine	2514359	3470731	4487425	1821259	1407621	2259497	4122999	6381571	3654874	1866966	5584402	6830906	4910219	8618594	6261668	2507993	7475542	5484571	3534182	9207965	4163500	1794631	4518206	1889168	2576494	1839597	1899205	1863572	1669575	2086518	1470277	7524177	1377605	6929625	2596278	6485689	5317066	3795909	5985489	6632649
Docosahexaenoylcholine	516395	861167	881165	486691	902627	730409	1387124	1374805	931816	371261	1962070	1397851	812541	2214888	1249825	544062	1387607	1128678	898411	1382733	1376373	375228	840031	377216	1106259	275118	252531	512309	304648	558073	261439	830140	275823	1895467	578321	2110285	1435808	739870	1501135	1254361
9-Hexadecenoylcholine	151069	147489	230665	70231	14046.2	14046.2	157484	212250	199407	14046.2	611409	219391	306904	276560	192854	115742	232880	14046.2	93563	292066	277232	14046.2	329755	14046.2	79127	14046.2	148360	84718	14046.2	92773	14046.2	333872	14046.2	469940	114829	519307	355107	176859	187399	246891
Dihomo-gamma-linolenoylcholine	745898	873446	965224	707201	571119	501085	1156199	1460824	885891	733221	2253837	1217945	1343299	1529330	925798	302450	1473378	1018463	799776	2297252	1088649	566797	1909269	310986	463364	286176	760656	573523	158247	859438	120184	1247144	258514	2094230	530254	1627938	907557	911360	1527005	1307529
PC(18:2(9Z,12Z)/18:3(9Z,12Z,15Z))	2046390	3163211	4033150	7483515	4069278	1814474	2955367	3038275	2411491	4372099	1730436	1793809	2196609	2230611	1625934	3645513	3968010	2085511	5866405	2369829	3860436	2855874	4826210	3128671	2259551	2059858	3206984	3343588	3582184	1972597	1552891	4862589	310578	3307468	3440365	2158293	3436659	2879942	2611559	2511638
PC(16:1(9Z)/18:3(9Z,12Z,15Z))	647732	596643	1092523	1424242	713731	525755	888849	73123.8	835434	911305	972304	595708	694538	557349	552051	473555	774079	73123.8	802123	648664	1268380	1082761	1641547	725965	653706	640196	73123.8	661615	862778	683310	365619	1042628	73123.8	831344	836731	819809	73123.8	655195	588667	744744
7Z,10Z-Hexadecadienoic acid	17743250	15085596	15071239	27618474	17185527	23631371	16784488	5782120	15974733	18650421	12797431	22839913	12146443	13736574	10690783	9791681	10407329	5928467	13579987	13731148	29083121	22238058	17932652	8821570	11156029	25940084	7932903	12706627	21334073	13895670	21675650	30330358	2601894	11477739	44222811	22056860	15224763	12561559	6565417	12084599
MG(20:5(5Z,8Z,11Z,14Z,17Z)/0:0/0:0)	581717	1257023	852778	532444	476920	613094	902261	291298	1879709	1043614	1478565	941459	521209	1126338	853264	345953	544543	491238	571658	619630	548664	469715	28473	759063	366198	395693	721705	764229	236098	742874	495798	751141	1219912	806209	271216	891334	2928354	1072050	142365	28473
O-palmitoleoylcarnitine	5853982	2815533	4920510	2515225	3726427	4279607	3888113	2653623	4223526	3524740	4805330	6433673	3448755	3127559	3908288	2847271	2154496	1533761	2945590	3650821	4964053	5441924	3952958	2033431	4022422	5106242	2014547	3677921	2176334	2865868	3629498	5729300	3359991	3112053	4822180	4145195	3681582	3218338	2438743	4429965
pimeloylcarnitine/3-methyladipoylcarnitine (C7-DC)	358606	966781	185121	565966	1760823	652939	796867	811263	1040399	453936	799206	941777	793278	590713	409288	678431	503293	428301	693563	1036739	1467604	754716	870474	905320	509154	568829	372128	388708	397740	513949	624236	1007307	756907	692380	519274	425587	1196323	262938	346478	900502
4-hydroxyphenylacetylglutamine	106634	69130	46387	52308	83790	43651	88990	90598	83682	109136	56019	225601	185687	86702	43106	74642	124245	92335	28619	40189	26343	26053	37046	184058	5210.6	130425	101367	263369	97807	45760	69379	211730	56103	63724	59810	110594	93496	83591	110651	72388
2,3-Dihydroxy-2-methylbutanoic acid	338292	154388	194389	207352	243394	830441	175209	526472	347062	200708	146402	254228	303322	20670.8	156167	20670.8	315459	208038	191576	103354	822803	232491	20670.8	689344	195285	174838	280045	543231	170409	199990	241605	2088888	187264	250728	212377	257802	920609	202061	330331	192432
2'-O-Methylcytidine	1672038	1795586	1479046	1654650	1325267	1140407	1773667	1015849	1317587	1761988	1483867	1755456	1290432	1399203	1409600	808093	1150405	1532993	814046	1797845	1245197	1504451	2020151	553670	1696591	1469292	1011395	1481071	1224233	1306176	1182703	1725352	855683	1284296	1774565	979301	1237031	1455147	1318929	1363753
2'-O-Methyluridine	100395	110077	83477	92627	111273	70194	133846	66631	93354	107735	77048	133520	49325	90581	58443	52367	69761	136202	54540	111665	68797	81844	70862	42791	120671	97239	79881	71628	86178	52732	42280	119411	56366	65974	81897	61863	82528	66842	89852	75354
gamma-Glutamyllysine	10051542	9246682	6597130	10135507	5709753	6929178	8746968	3556370	9286173	6827280	6040104	9292127	8069979	7723078	7443646	6873852	9273245	6251579	6313431	7834453	6585962	7278579	10705604	6610934	6638487	8758694	6814061	6668174	10570583	10443870	5292096	7631377	6616835	4531369	6088530	6602244	5205662	6167267	5133168	7720014
DG(18:1(9Z)/18:1(9Z)/0:0)	490787	526009	281124	305126	23294.8	23294.8	23294.8	184619	23294.8	432800	319705	618654	195009	596654	23294.8	23294.8	467898	116474	23294.8	183502	23294.8	416700	23294.8	190841	469958	260973	151584	285628	119645	180393	203834	23294.8	267335	23294.8	23294.8	821904	23294.8	23294.8	334530	269428
DG(18:2(9Z,12Z)/20:4(5Z,8Z,11Z,14Z)/0:0)	1757904	1678171	1718082	1303600	258178	781198	860427	1130063	1113440	1300128	815457	2610308	811661	1472317	1307600	468913	1711074	929492	540963	865044	680785	1453419	1871402	1532759	972764	1138449	736454	1232732	1819698	594546	2357286	1258877	1937136	783651	1805544	1955704	587408	1902782	1081711	1421690
DG(18:2(9Z,12Z)/20:4(5Z,8Z,11Z,14Z)/0:0)*	2103185	2396272	2596406	2231729	446771	1305109	1819226	1200518	2641650	1587101	693366	4286214	1705656	2415030	2391080	447419	1961707	1971113	1331943	1690972	1496191	2278960	1920963	1648465	1123565	1708290	1185601	1693958	2048207	987802	2578161	2882544	2587082	681997	2575322	2748070	915577	2393225	1399361	1836876
DG(18:2(9Z,12Z)/18:3(9Z,12Z,15Z)/0:0)	506432	1557601	819259	1693304	722047	301856	547084	433298	1071457	757391	422211	1456320	1183714	1771730	1499533	1153347	1237356	1384829	428041	395611	367932	1524390	2190160	676916	509597	511630	701372	387536	416107	378221	521342	60371.2	60371.2	417471	483566	1481164	60371.2	796001	857845	529629
DG(18:2(9Z,12Z)/22:6(4Z,7Z,10Z,13Z,16Z,19Z)/0:0)	318319	1028415	884338	551027	405499	882109	583628	365260	654774	267054	440924	1832862	466914	1183837	1360654	161520	362830	807570	240283	366340	632029	684221	328731	32304	458006	547425	166043	360395	179312	218282	217890	790549	417884	266275	556261	1010870	194020	522373	251947	212835
DG(16:1(9Z)/18:2(9Z,12Z)/0:0)	24054.6	235177	432257	286986	24054.6	120273	24054.6	24054.6	288345	24054.6	24054.6	228377	159187	183858	226936	24054.6	24054.6	24054.6	24054.6	127061	24054.6	402045	674790	24054.6	24054.6	161848	209887	206638	173744	24054.6	24054.6	24054.6	225435	312730	423811	569920	24054.6	24054.6	24054.6	153670
DG(18:1(9Z)/20:4(5Z,8Z,11Z,14Z)/0:0)	1322316	1449036	1444459	630625	227295	616707	822229	931683	997576	937682	1037750	2057364	740267	1621323	1143054	175211	1251382	712715	397833	1017995	690451	951268	1232314	877157	723774	869187	603895	964569	850761	512050	1458167	1758820	1756414	876830	1459888	2077952	661017	1457203	886054	1484875
DG(18:1(9Z)/20:4(5Z,8Z,11Z,14Z)/0:0)*	1374475	1714584	1756177	873280	202778	837102	970174	1040623	1483469	938097	961317	2880274	932161	1975929	1548848	279807	1316837	1106879	522594	1233867	1011754	1121675	1352133	853076	768038	1244757	774811	926449	1005600	444957	1507063	1920047	1812494	809509	1361892	2337813	651183	1594935	895410	1437478
DG(18:2(9Z,12Z)/18:2(9Z,12Z)/0:0)	3405557	2644993	1645077	2813298	1073926	581855	565778	1457516	1908045	2915351	3095143	1672765	1310926	1849343	1958365	1809882	6327405	1105112	878805	1096184	478977	3239298	4862812	2581047	2724091	1121583	998639	3466326	3082316	1674245	2864380	169650	2058829	2227748	3224722	6261732	1466290	3714025	2699930	1999210
DG(18:2(9Z,12Z)/18:2(9Z,12Z)/0:0)*	3954452	4953088	2820815	5565725	2348715	1135006	1530767	907238	3323902	985777	783352	3045403	3366004	3715462	4106648	3465865	5025543	2694618	1551819	2179269	1200612	6010688	3805935	2611730	2569331	2408226	2145661	2904135	1795491	1715520	2616815	589281	1483947	1587754	2224556	4981548	328155	3653052	2295492	2266442
Perfluorooctanesulfonic acid	3279127	964564	581911	592763	1096008	1802455	3013362	3074868	2648528	1198299	2300594	1775763	622330	1674247	2502617	297528	983730	718828	4260390	3214972	2672237	605017	1348647	403777	1066882	1111486	2460713	2677105	812344	794566	857588	1758500	823023	1830616	1095181	2574325	5430421	2110462	2402935	2680170
Cer(d18:2(4E,14Z)/16:0)	673449	913446	1146266	1076127	973872	922397	1146376	520207	1180056	560668	418848	841267	962967	960707	1005408	886940	637027	441165	696465	987270	979096	1455173	694124	584503	662473	699076	1257034	522522	639014	693560	590300	861333	341015	672549	606667	516530	456129	406380	486183	477399
LacCer(d18:1/24:1(15Z))	3587937	1957242	1798152	2272123	3265763	1315496	3607394	2548873	2889192	2064404	2398610	1579703	1517676	1361199	876847	2884201	1282885	1394696	2673781	2464371	2054809	2207080	1608034	2353899	3255934	1437748	1309203	1476843	1696210	1961964	2389365	1493583	783684	1250174	1793218	3265099	2286489	1832175	2237997	2341232
LacCer(d18:1/22:0)	912632	553064	475466	589002	909725	517807	947886	624939	662199	636733	954915	194567	465168	402668	326744	943216	428969	454524	777645	900365	341460	776302	488325	534187	508662	308644	345728	564990	582032	407253	459159	484013	261183	319325	579407	676938	511701	413039	560537	488028
N-behenoyl-sphingadienine (d18:2/22:0)*	8215091	8717114	7366254	8600997	5831605	3926305	5795787	5232569	8818694	6816691	8024052	3466697	6060244	5791847	6989708	3387914	7596395	4003728	5170901	6236592	4650094	6047367	9183501	5690314	5587901	6674503	10255346	8498411	5402753	5710543	3479381	4725482	3305587	6282048	4813879	6749390	5655458	4668228	7187429	3246512
glycosyl-N-behenoyl-sphingadienine (d18:2/22:0)*	1459185	1461716	1780213	2087900	1838762	767563	2410997	1145482	2367964	1412149	2375891	898432	1468066	1300722	1337466	2789725	1262719	1121484	2694273	2248748	2035559	1611781	1059969	1699576	960163	1207116	1610764	1355596	1196671	1482231	998127	1725806	638898	1345955	1284789	2039405	1874133	1340622	1831006	1063728
Cer(d18:2/18:0)	1460766	769734	1287090	1207533	1019605	725596	986891	383548	1268992	845552	1124437	837364	842439	1276376	955782	473144	806965	304498	446061	1079622	688418	1328892	1054133	475865	1226523	521282	1170130	589656	761864	945819	489464	758307	638929	1009546	982193	611388	581388	698024	1010821	532573
2(R)-hydroxydocosanoic acid	655697	475196	684004	502187	532827	321176	732162	484660	716896	625000	591075	464849	316946	521835	417623	323486	464059	451510	382562	608992	428416	478953	414133	563118	546051	608977	354880	543101	4575740	477112	559808	548933	591089	475523	629964	647893	1051577	454130	334642	539431
Hydroxynervonic acid	2104928	1304975	2259909	1315541	1563369	988429	2621932	1061137	1840813	1622756	1278687	1765094	724398	1643596	1334727	904840	978492	1030730	998734	1633723	1680837	1476158	966034	1399470	2320177	1760791	863534	1138488	1254092	1279144	2476854	1480065	1055383	1111936	2185582	1744274	2963514	1867614	900151	1284767
N-Oleoylserine	290556	230868	337789	282144	559004	37364	357486	293826	262603	289566	499698	383789	215564	328701	286443	244865	282053	216615	213488	381631	265828	186820	241130	218819	477374	249094	250311	347493	306076	335130	203488	238197	244704	417411	379753	376959	400370	402767	245658	245035
Sphingadienine	289346	178640	190528	15867.8	15867.8	15867.8	15867.8	15867.8	229085	15867.8	220278	697548	15867.8	273604	15867.8	186723	243512	137528	111306	155902	15867.8	15867.8	336387	191563	15867.8	145170	15867.8	353792	251927	97887	15867.8	15867.8	308278	287894	15867.8	79339	135153	151172	192618	145615
Glycerol 1-phosphoserine	86526	65899	59943	83745	61829	59282	7971.6	60719	107768	78543	94446	119486	50813	113683	67454	88378	119493	68881	87124	92461	57344	82033	60961	65332	62316	57267	81149	82254	127479	39858	65622	7971.6	109680	7971.6	72167	90356	159507	81055	164997	74803
ceramide (d16:1/24:1, d18:1/22:1)*	3243798	2212295	2516649	1570353	1963948	1808077	1638362	649841	1577973	2176035	1322413	871246	1412304	1241177	1461651	746942	1302247	830347	1086603	2303262	1347417	1726550	2873940	966922	1649567	1389047	2051463	1799120	1181727	1413499	1881569	2096011	478409	1812577	1892538	2808159	2183208	1389268	1339902	922066
Cer(d17:1/16:0)	841608	511390	493724	559155	658224	394076	636016	244093	515276	526189	453865	351038	546944	466396	407735	309229	439274	330085	347940	704555	479617	746289	597403	391348	542856	385641	730349	435350	280100	543427	526112	604654	222104	600980	443075	399914	489326	324506	361092	268563
Cer(d16:1/16:0)	486045	446548	622090	504355	567344	493735	481208	181767	464054	380627	28561.4	492112	659376	342225	410152	364861	28561.4	386488	330151	641394	393404	902284	424705	273845	275418	497293	784112	298739	293266	302110	429031	536750	142807	448943	260911	298400	283055	300062	28561.4	197195
Cer(d17:1/18:0)	625494	209912	355646	345270	387746	173395	312432	22400.4	416736	289811	246523	312836	370299	406334	346776	22400.4	340630	112002	151710	428037	245974	480994	264087	146843	374710	233292	425872	153417	211923	380786	331375	303274	22400.4	425344	311540	222466	222918	311438	292217	168171
Cer(d18:1/24:2(5Z,9Z))	15289333	9804421	11403964	10914394	8690684	6590764	8825082	4493063	9590569	9138618	8463394	6149665	6767679	7752274	8992155	5146471	8579315	3931614	5932042	7866341	7172105	8816605	13616008	6209108	10008486	6845082	11494505	7162334	6984734	8479975	5831539	6890763	4435519	8572250	9138069	10467636	9054682	7386724	8432371	5144939
glycosyl ceramide (d18:2/24:1, d18:1/24:2)*	1340072	907966	1610662	1824770	1384119	775602	1994677	847792	1601809	1430363	1469929	1208058	1116893	1210650	968501	1998205	944571	765955	1781986	1448191	1349337	1284029	1774703	1306992	1061536	880213	1167619	831967	836031	1178906	889634	1475098	521106	1256040	1256739	1297459	1453747	1235651	1410844	874156
glycosyl-N-(2-hydroxynervonoyl)-sphingosine (d18:1/24:1(2OH))*	1200172	720886	1011537	1508274	862154	591172	1386261	267328	1638897	622199	650085	701433	719031	1151703	337266	1033801	340192	573358	536338	679350	1204387	813693	2143974	608079	671372	1073783	684830	899666	542252	680852	310834	1588808	53465.6	393796	1428400	732651	323703	1094571	1223350	753341
Cer(d20:1/18:0)	9849769	7528413	7801035	7309623	6368599	4688673	5133586	4868468	7335209	6246692	6843097	4520910	5657128	5462836	5824708	2582866	5692959	4476718	3745667	6645127	5049913	6595807	8498796	4359856	6182597	6635799	9113204	7965815	4596077	5301762	4875414	5632599	3066164	6300435	4948446	7048976	6217392	4251811	6134447	3555844
Stearoylcholine	1411471	2193254	2306898	2372532	2052625	1591988	3080354	2735798	2330730	1613899	4181160	3851305	3319144	5555536	3361524	2067088	3221801	3526091	2872406	5291223	3144386	1032550	3816772	1234690	1609039	961675	1854915	1824474	440438	1779282	331912	4130342	495815	6059486	1747632	4456097	2985281	3126373	4530721	2831447
alpha-Linoleoylcholine	4152142	5546552	6439040	5579287	6921372	3560731	7360757	10863345	6376227	4370835	10760477	6171692	8870672	11071281	6951405	5638716	12146327	6828790	8659967	14094797	8360406	3820071	11882229	3531405	5907577	2061078	4021445	4220451	1647586	5195023	1252615	8509931	1482527	15689129	4187064	10990321	9335147	7040574	10820525	9271835
SM(d18:0/20:0)	4163713	2574275	4336145	7579277	4177438	3158786	4386264	3895749	5754691	2758155	5067224	1810423	4671763	4046635	2491349	1608520	2474176	5365994	4581066	6548928	2697646	5945899	3002221	4034517	4677248	3559517	3476334	4891949	4324240	5116106	4700034	3593708	3710634	3898823	5924894	8808713	5537517	5304530	3717436	1739873
SM(d18:1/19:0)	15076902	7692443	13896999	14761557	13542954	10014502	15909271	7964377	19900086	9723725	13455341	12980299	12476506	16536762	12440452	9068054	9454408	11736665	14131054	22087788	14145318	16607182	13401502	10131159	14444558	9489197	12739521	12117287	9911003	14315606	14358620	18682660	6506454	17061648	12446349	11582474	11823042	12077180	14970543	6015154
SM(d18:2/18:1)	4176094	3157353	3876999	5138303	4716815	3223980	5534810	3484904	6181963	3131430	7252835	5438898	4850664	5037582	5553291	6171003	4318970	3665797	7245483	7525896	3627280	5630009	3978399	4919385	5565682	2915338	4477924	3701281	4616309	5387188	4300057	4366215	2439276	5382810	5330616	3564837	2988530	4673944	6984059	2860446
SM(d18:2(4E,14Z)/24:2(5Z,9Z))	11183208	6699628	14715878	15906180	10030200	9185166	13697144	6467262	13008260	11142723	9776058	12088721	10892727	9681945	10154855	16688671	8487371	8093209	17056005	12847823	9191049	13601032	14417827	12426219	11138646	7392933	9911551	10007628	10424575	12747813	8235731	10308221	5417151	11205789	12110216	11088734	10303511	11059012	13165794	7883792
SM(d16:2(4E,8Z)/23:0)	6083092	3568462	6213738	6016232	5631561	3573211	7518185	4393054	9406988	4086250	7107238	6217277	5371834	7107277	5686850	5174709	4284587	4665402	6830098	8561851	6154394	6618830	6753205	5492126	6279889	3926421	5719279	4934728	4073805	6385588	4353003	7454246	2408641	6417198	4770416	5035296	4716194	5501098	6642801	2817176
SM(d18:2(4E,14Z)/23:1(9Z))	7858732	3507770	6488005	7824800	6299183	4966352	8915579	2846687	8047266	5697013	5972923	7810008	6500177	6828209	5951253	6436005	4843458	4601929	8053962	9759433	6088736	7011154	7887665	5904665	6344685	3611106	5659404	5446435	4587770	6892287	5251278	8396903	2906330	7450480	7215308	6368516	6187371	6217495	6939336	3216708
SM(d20:1/23:0)	4726562	3246431	4788625	5966803	6791997	5203975	8117821	3673799	12176733	4117438	5122831	4032745	6997251	7338793	4965617	3701055	4547006	7276496	7865328	11091048	4940725	4888249	4436702	5358486	3312978	3790853	5239221	5738934	5942479	5779784	7154776	6642377	2937268	7774211	4848257	5572184	5562910	4921790	5496343	1760710
SM(d17:2(4E,8Z)/16:0)	786688	474002	579783	700067	662024	497707	972573	404284	1063501	611582	597513	592588	640795	786596	883541	627774	761186	514973	961622	1106177	812416	843915	682192	666825	602497	539906	841782	689326	590794	655902	649509	1026620	306993	677982	668744	653502	638444	833792	806178	416306
linolenoylcarnitine (C18:3)*	1912980	1272663	1058885	1351356	1240689	1391519	1256735	1172660	1416885	1542904	1312193	2138540	1241411	1348085	1310073	1239622	958300	497779	1360529	696692	1427685	1855707	1388250	1048962	1025035	993787	905786	1409881	1029855	1026692	1391614	1803035	779843	917364	1106791	1294617	1211097	1264271	1359259	1389436
Docosanoylcarnitine	109540	14581.4	179547	137459	14581.4	72907	148467	181845	14581.4	119650	278138	154381	194558	201074	14581.4	81902	275669	263813	217008	14581.4	14581.4	118704	125991	225850	14581.4	524151	114516	418408	138401	113592	14581.4	14581.4	94456	14581.4	135904	215102	14581.4	14581.4	184248	106669
Arachidyl carnitine	313920	430423	345572	325791	473917	224162	476138	274295	556055	268700	500487	362002	353675	475190	345637	307573	315310	324520	419085	570066	353726	289566	357880	343037	301110	474553	321656	489377	232125	320609	268978	436026	198936	373816	39787.2	398189	316672	314072	370305	329945
Lignoceroylcarnitine	1480077	1506606	1522637	1116009	1866378	631661	1600591	1648589	2893250	1289001	2436135	1561122	1650750	1794078	1413545	1119575	1653317	2404861	2063722	1986732	1254283	1308481	1168394	1770140	1269691	3272748	1556308	2563515	1587674	1267108	1031915	1047345	958778	1210202	1614468	1729743	1076778	1170117	1633070	1173122
Hexacosanoyl carnitine	1647905	1550909	1508963	1876418	2282839	839299	1943550	1782420	3208772	1566751	2253673	1495072	2187391	2100652	1607121	1461014	1632980	1698599	2210256	2476544	1789955	1297146	1755618	1718755	1182229	2034388	2194433	1817990	1195966	1620849	921064	1050293	956113	1306025	1733479	2153827	1680310	1570029	2266550	1032730
ximenoylcarnitine (C26:1)*	988710	999216	1371521	962139	1754359	595486	1432401	1229696	2019895	920258	1511976	1320929	1358848	1435878	1348375	1113362	1053502	1165910	1233392	1654242	1557900	1247767	867986	964073	1422774	1153123	1428181	1120912	617494	1426920	917310	815274	637710	1054801	1491306	1134026	1144088	1195085	1332863	778420
Arachidonoylcarnitine	1675673	1014738	1088706	942300	926775	1109728	1111959	1048508	1304574	1432434	1894279	1651266	1405879	1285850	1084411	857150	694329	1005590	799763	999628	1087109	883721	918820	518388	769879	904235	829806	1823246	672409	1148976	906997	1217970	878908	634273	735054	1212434	1275590	1221879	2376369	913794
eicosenoylcarnitine (C20:1)*	1005487	718708	845889	521947	1039705	750201	1016457	615168	878695	745759	1136728	1151357	649638	836592	933315	727864	512772	505742	899264	988590	923253	721114	732029	544565	1078254	986290	435009	1013971	380701	808308	762207	822628	842251	680786	700389	764555	856689	769105	734854	613172
dihomo-linoleoylcarnitine (C20:2)*	873802	480897	657117	557991	659827	448522	765605	462993	579973	704297	699538	725758	507438	598114	524373	478600	281209	274605	572789	729485	594189	617526	621728	273970	589858	581744	304191	833442	333803	626353	552563	572290	450359	397939	360500	573483	599246	556313	806887	447428
dihomo-linolenoylcarnitine (C20:3n3 or 6)*	1330751	690779	810395	852085	974835	626085	825782	730750	864398	1404122	1445811	1004822	830662	825844	595043	474467	379837	564101	558390	792835	906144	844494	912344	336255	585506	566524	552705	1400859	358570	1024408	514464	699937	685817	455170	533108	663924	774641	697672	1364656	566020
docosahexaenoylcarnitine (C22:6)*	1504989	1850890	1308429	743009	1593251	926464	915002	2365706	1418496	975234	1174844	1342983	908897	906549	774283	613472	2058831	921223	865984	963538	1570914	2813914	1153156	1162537	1904741	997675	1183396	1122777	2009613	778767	1869550	708224	1408098	614966	790190	715608	1667352	873218	1120819	1876479
Nervonyl carnitine	240044	38488.2	419150	204254	314195	38488.2	346927	222429	546209	38488.2	385559	384816	263364	390508	386093	281817	232928	258310	343642	391077	267047	263478	288572	38488.2	315835	367646	242618	229547	38488.2	38488.2	220527	338507	192441	322370	360648	351986	443364	221265	260656	292867
adrenoylcarnitine (C22:4)*	229776	132060	18124.2	18124.2	18124.2	112548	120971	18124.2	181273	199228	280987	235938	209248	18124.2	18124.2	117342	18124.2	165180	18124.2	178826	172510	18124.2	18124.2	18124.2	18124.2	137812	90621	289002	18124.2	133582	18124.2	188695	18124.2	18124.2	105024	182494	170875	171492	319942	18124.2
glycosyl ceramide (d18:1/20:0, d16:1/22:0)*	1379158	1293666	1681024	1965941	2152704	872904	1983098	1349126	1994906	1353277	1987126	915832	1215397	1017405	1180098	2031874	1177014	1152054	1983102	2212424	2010523	1584861	2081359	1139511	1084081	1255449	1622922	1432581	992957	1395799	1162457	1934755	476177	1264114	1043171	1676001	2206334	1585448	1426728	1082510
Cefazolin	27077516	29822508	44071266	21062259	27443591	13691322	2.15293e+06	23577143	37869830	17578610	30564546	2.15293e+06	35340056	23902919	26719524	17390077	39336742	10764646	25535137	17945569	39408999	24615114	50800385	43858185	33953831	2.15293e+06	28789895	64327880	55596357	35751439	47908166	12265452	2.15293e+06	2.15293e+06	30589201	13109789	44487855	19961522	26838503	14565522
Aminovaleric acid betaine	193572479	95879946	67840309	63948024	133405742	114688807	91245445	78169679	112484735	196866010	160275121	87922846	116266075	140075617	103143401	118372244	212625968	122815141	77363431	82350047	114504051	140968666	114277025	84565667	60007721	146949405	115930552	106974503	43787782	108457890	148062048	131531080	124347778	87947024	98538441	84013763	157039012	102027857	69341351	89095252
Ethyl beta-D-glucopyranoside	850858	592613	258029	571888	261018	2862803	311603	3531673	1109239	296025	195676	1666234	2393832	473484	1179322	475350	1759982	461981	238906	267077	7284434	682465	381915	588163	26591.2	2879415	749785	1180287	132956	140422	300697	10130531	241232	1372555	2103752	1967704	4460339	395855	268874	607495
carotene diol (1)	2925839	11066182	17572362	11532740	16979742	16884168	20623935	14064216	11923684	8538999	12185358	11551820	4524833	20951186	10918561	6935163	2252202	10583778	24626335	24227835	18385781	3458647	6762036	9170375	21678180	8127936	11263539	17972568	2363081	10689117	7885718	11606210	5905827	11820437	20366601	15399394	18270874	18291192	17698920	5938219
carotene diol (2)	1787029	1981918	3400873	1473923	4986703	3091741	3157936	7093017	2181053	1419759	1938342	1700371	738774	3813477	2905168	1309033	1784208	1568594	4159068	3532280	2737579	1050380	1340925	1517425	5399313	1076998	1783637	2795093	1367636	1597553	4468938	1552092	1166993	1844071	3141864	1895079	7573657	4459734	5985822	2501520
carotene diol (3)	623358	1440802	1472579	973703	124672	1465341	1990718	124672	850290	1102172	690714	859195	682297	2521382	124672	797634	124672	1112783	2088280	2052676	1690433	696213	878638	1220570	2718923	1001771	1518200	1769131	823408	1034721	124672	1296743	739465	958439	2101561	1234241	2421940	1834033	2436112	1061118
cortolone glucuronide (1)	171457	136245	142307	313701	183450	157928	190180	99489	269929	129806	161748	275241	229435	172833	355595	200344	207760	111375	234285	208781	247787	439789	169340	60323	260752	303438	239001	142357	241134	254533	120346	163314	441889	88242	315295	288234	178847	229291	165451	132100
N8-Acetylspermidine	3904403	2794645	2809113	3060729	3309728	4335557	4867357	2400228	3364174	4990179	3687467	8623648	3107540	3653315	2817990	3706376	3620379	2693217	4143258	2880053	4013388	4228053	2747114	2957135	4661736	3698890	1887677	3180582	2901640	5091679	4371225	2204264	4198632	2965959	2972852	2371204	2652468	2983509	1957443	1818662
5-Dodecenoylcarnitine	9359311	5384653	5897284	4910943	6903291	6462165	6716524	1806858	9865625	8742063	6791737	12884184	7623846	5906734	7250044	7194334	4623825	3862285	7101828	6517718	7864473	9498542	6528742	5222262	5693303	11231374	4775964	6196811	3874564	6568502	5944680	10680776	5940303	5729186	9527601	9921307	5181527	8340810	5782882	7508791
2-Butenoylglycine	384369	15938.8	148884	15938.8	118496	127201	112585	79694	175923	15938.8	15938.8	139418	15938.8	121669	95885	484686	15938.8	15938.8	238725	131304	222750	313214	150912	15938.8	143225	88090	15938.8	15938.8	117103	127076	303637	121118	241646	130962	15938.8	84848	15938.8	139905	15938.8	15938.8
hydroxy-CMPF*	1493087	21514938	5644771	7843562	16466787	13818555	18222935	5725928	13811734	2529176	6114982	11710639	1187410	12601744	7255228	2061879	3041540	6359788	8886464	7843368	37445114	2095048	1447204	1898396	6407302	8633432	1483778	3600569	2350928	12527755	2239161	1935852	4986969	3163202	12455593	9778317	11484322	4839953	3370459	3749306
3-Hydroxyoleylcarnitine	396480	212274	336068	213325	445110	376362	411276	238732	410793	249561	479671	478569	188808	222405	343996	211581	166416	24495.8	260248	305343	261689	582456	404503	218710	402118	421176	122479	256035	24495.8	272839	562609	309671	426565	276796	292413	337812	265337	264633	164184	345794
trans-2-hexenoylglycine	448591	82149	118117	13516.8	127489	141470	124342	67584	177035	13516.8	13516.8	209011	13516.8	110954	85002	192374	13516.8	13516.8	201057	93269	260765	342987	115469	143558	13516.8	86050	13516.8	13516.8	131178	165530	209774	145730	163163	139008	144709	101971	69271	97966	13516.8	102066
2(R)-hydroxyicosanoic acid	394473	304818	305097	303028	342847	184512	397976	230854	381844	314652	280353	272667	256518	260226	228008	146704	159493	262915	268627	232968	344119	330353	170193	321965	312314	494803	279715	338648	4659261	278672	175678	274998	343462	179277	340493	263270	420134	192420	149944	259457
N-stearoylserine*	12092.6	130366	116149	88679	196576	12092.6	146853	76409	154110	177728	269797	202337	66714	167182	123924	87375	123304	97221	148661	224930	60463	12092.6	139244	112992	108573	112581	94199	146491	12092.6	181519	102892	109250	79810	277635	165409	151920	12092.6	139544	145953	12092.6
3-hydroxyoleate*	3631575	582177	9870629	9386190	9680214	9168289	9495049	3086881	13021307	10808981	12684044	10651474	6638235	7506816	10072664	5377140	8488935	582177	9083567	9104368	12058193	7308836	6980919	2910886	12036965	10117691	8139144	8284016	8068522	7777915	9133004	12468633	4998691	3966096	16915213	13066093	16832121	4986921	5109465	8124732
L-Lyxonic acid	386734	452203	846437	572371	681336	53447.6	53447.6	53447.6	835725	796696	643813	53447.6	53447.6	1180832	267238	694701	944854	53447.6	630882	53447.6	53447.6	293252	988554	837161	445134	530861	53447.6	1149324	588421	849913	741483	2986360	517305	398921	53447.6	852558	2695080	518892	53447.6	53447.6
Traumatic acid	557958	243109	334373	205942	715280	829601	457305	349402	545299	455804	425727	268282	413492	235608	202007	510530	206278	171025	202033	451540	640496	617529	501846	220162	343837	304080	136512	149528	425524	315065	676098	721543	196216	235141	531860	584903	202891	121511	127225	332181
hexadecenedioate (C16:1-DC)*	1013974	507793	802796	336205	901537	977529	412673	356527	326206	544107	472551	426706	401380	293402	534279	404771	213993	213305	634683	482610	1178532	604080	637614	774470	227575	392374	391279	299712	286020	247184	957045	1288279	384022	229386	893731	623120	470967	298407	277444	730326
9Z-Octadecenedioic acid	10802567	5930791	5505722	3431481	10067563	5899939	4646563	7251617	3461224	4008523	4749849	3854051	3973997	4803074	5362604	5106279	2342952	3826011	5687258	5173572	9649954	5848965	5585538	7707858	4912481	4650068	2913515	6264655	3101019	2888283	10806189	6789098	4598467	1962290	7841594	8303130	5634267	4434900	2171938	11122344
heptenedioate (C7:1-DC)*	690390	307368	282312	227046	424383	534010	428460	169232	690343	289378	447234	626325	410176	470966	538648	543808	340786	297923	515474	547017	690728	360441	537273	662660	367317	383874	388034	267697	450031	603593	393135	461001	320207	443823	577349	520136	633259	388510	378032	385294
octadecadienedioate (C18:2-DC)*	2122003	1414687	973641	789049	2755217	1321063	730120	3452833	661030	1177484	1012478	2052604	865795	644877	777692	1150679	674324	1354984	1268107	960303	1866714	1208515	1267592	1750154	795075	675941	452033	1189125	1738580	738767	2256681	1391436	662310	473220	1324749	1585343	1224146	822747	551153	1656928
3-carboxy-4-methyl-5-pentyl-2-furanpropanoic acid	9815755	10305686	7337818	11522931	18016199	7378483	11734837	14181767	16896470	19419238	14385956	24670971	9934130	20470544	18401997	10772591	12096203	10252062	13114861	16905641	16564778	7966827	14968004	7450869	17315088	14747357	10333058	23088732	9354871	17507823	11680736	14701659	11703620	6453506	13773027	21064514	14295489	22101408	11348848	14917788
3-Hydroxystachydrine	1.25866e+06	1.04258e+06	3783856	257409	51481.8	1.47824e+07	1.10144e+06	1.4692e+07	9.2403e+06	5.15733e+06	17979794	4.26229e+06	6.25607e+06	2.49471e+06	51481.8	2641320	3698213	51481.8	978928	2215077	26210989	51481.8	8784554	51481.8	51481.8	9.73183e+06	1.72673e+06	51481.8	1274288	2937267	2.20922e+07	1053759	28686409	51481.8	51481.8	51481.8	1824772	51481.8	802687	998967
N-Acetylaminooctanoic acid	352576	708713	357441	798954	842828	373684	331086	336419	917627	607024	513275	564496	478605	1082069	879223	1616799	244841	1542302	1214403	451042	541402	261133	482584	476439	1189908	879820	913620	777187	392568	349772	343489	482989	100518	324235	1135960	650011	522857	270711	874678	369836
Hydroxylated lecithin	2282595	1515546	1607647	1855905	1621083	1494363	1883038	1539145	2227598	2140939	1323033	2697928	2005116	1889672	1704161	2013121	1703979	1388015	1647667	1741728	2610060	2190129	2095484	1711856	1418137	2267880	2062420	2152798	1718499	1974291	1791548	1878791	1696402	1823936	1696281	1960606	2320861	2219457	1488963	1834845
Perfluorooctanoic acid	345285	729728	435277	336275	667499	277443	1031747	877443	1101008	389200	712313	1150166	298579	809705	572080	36493	198509	469577	1374729	726472	869470	304017	350058	320384	389414	552576	603177	765343	596450	799287	280435	979824	356035	558337	993053	710337	931126	668593	529745	917642
3-hydroxybutyroylglycine**	4211204	609309	3041084	418491	942656	1808111	1663855	860113	2016493	610664	698722	1097495	428786	1837656	2959935	4086932	757780	83698.2	2576345	3314564	1839174	2727445	2910870	1283105	1827500	1349071	506545	707322	1285116	1116851	5415352	1586358	3510381	1968265	1516191	1679120	2865400	1895911	753297	1499239
glyco-beta-muricholate**	93655	144531	47262	5299.2	137704	5299.2	81431	5299.2	5299.2	5299.2	52757	92266	83377	96885	5299.2	5299.2	102379	166005	5299.2	134614	55441	5299.2	5299.2	182832	82922	79238	5299.2	5299.2	5299.2	5299.2	5299.2	98146	26496	48777	68489	54910	67752	5299.2	75647	74477
N-Methylhydroxyproline	230816	893615	419980	245056	1026438	3268144	550729	2975694	2306554	2486669	4769097	2231970	2852982	617310	46163.2	667934	46163.2	1383716	604816	744134	3545091	46163.2	2735274	46163.2	852707	1288824	1034141	1484615	310686	1500639	2282006	638561	1760872	46163.2	46163.2	916672	520408	384147	46163.2	515368
N,N,N-Trimethyl-L-alanyl-L-proline betaine	122506627	88214035	97803275	107229404	162893253	101675793	125079350	97867066	139063794	101509499	127123801	104721751	125286077	138403272	104919630	136313703	130667845	95501938	104759234	94638772	122211820	110283785	132781497	134096747	133448609	124202841	117736633	112577902	101901529	123535696	93451269	104244114	119700051	90313943	110824706	108479219	140067904	110090604	111662940	107992090
3-Formylindole	4681890	3722829	4893542	4865413	4451230	2856225	4004526	4160003	4300280	5668954	3423292	4620965	3311503	4825613	2525676	4329572	7042468	4418456	3771673	4843350	4535052	3624788	4347884	3456455	4425982	3666892	3484647	4397916	5077038	2747641	3488603	4055911	4741292	2334295	3624571	3920479	7280652	3952417	2832583	5490143
gamma-glutamylcitrulline*	1549364	2942130	1644118	2378784	2269998	1953614	1828576	1213560	2599137	1683263	1627873	1463983	1084630	2345879	2039270	1605243	1054576	1675512	2856288	1928686	2624763	1855214	1649374	1654523	1678574	3432961	2056683	1397168	1770601	1279264	875009	2444141	1096934	2276966	2101226	2087372	1478887	1612204	806315	1821870
glycine conjugate of C10H14O2 (1)*	369741	445612	411925	511712	265683	190312	299731	266299	348546	569364	299225	609178	327247	628630	844845	443305	455069	377365	548760	473864	336115	277244	435737	669026	187795	365516	411076	909176	655310	471754	229764	349935	304678	295085	1020316	496575	875571	469992	574605	358753
glutamine conjugate of C7H12O2*	1534276	306470	416951	88499	697305	906134	796555	89345	720511	232532	193236	846742	334790	318229	730510	1189946	152863	74262	747806	471003	926427	669506	1220826	993066	1821522	783129	120033	152639	820695	638243	4746878	459187	675029	583994	612817	592484	703451	831920	192824	708670
glutamine conjugate of C6H10O2 (1)*	425916	166276	251416	99420	303030	283550	308811	82496	248497	91961	101906	379183	159695	136183	329248	395873	92776	92263	270273	194818	294283	277429	426416	535904	1127958	407813	72472	108381	296992	150899	1383254	166540	309091	236911	190828	187848	290235	278641	97038	233064
glutamine conjugate of C6H10O2 (2)*	1454854	445186	650414	177614	842106	1139898	1055970	250347	628549	141225	219575	1244020	225249	546487	940811	1451766	176497	81296	1203695	534472	790921	1200512	1439437	913383	3821117	1079517	81105	247767	891345	404759	9320368	411312	1209851	479137	678673	551754	563926	781687	204674	681514
Fibrinopeptide A3	2607636	1963735	1702529	3022513	2790082	2961112	2841262	2285747	1678548	2764458	1590743	3424132	1789577	2447681	2410020	2784207	1649852	2339305	2802901	2545316	2293518	3172600	1347722	1224010	2283637	3191790	2672671	922390	2088952	1695724	2009514	2331647	1641984	1803601	2913922	1783290	1878988	2455300	1880090	2212978
Fibrinopeptide A4	365216	423463	340658	561901	586240	446238	628524	594267	335719	541256	372869	860124	392368	663369	434567	615893	238655	545304	437379	374598	395322	454166	272600	356077	268111	486670	371372	168966	456717	205372	340684	327581	218500	317665	637097	405098	413606	487536	468129	305343
sphingomyelin (d17:1/14:0, d16:1/15:0)*	1204317	830469	860922	950292	1022461	765455	1224887	458051	1414650	844678	927442	663137	981457	763474	959480	824822	780018	1045706	1242218	1459806	1159807	1067702	1179306	789133	507120	642023	1187593	984492	612106	915709	711988	1667972	286163	924492	823672	1051738	1214691	920848	1089338	382248
5,8-Tetradecadienoic acid	8078879	6718873	7942088	12827725	12303319	9776509	10132684	4431170	11338787	6758199	8821408	10676586	6508772	8490351	6591980	6881192	4314964	2908050	7625165	6340118	12542081	10735535	11092706	6126805	6815843	11337142	6282300	7370738	9650207	6501966	8581900	10097222	3182441	5848257	16060514	9661831	5177773	7184282	3750579	3053282
8-Methoxykynurenate	228490	233791	336262	199994	387659	1188533	743548	338816	262701	538352	203111	234232	211964	637879	396842	232551	144036	251823	484552	473997	344023	862251	290665	297436	389218	811731	444642	781848	237824	645724	27682.8	928876	489781	138414	497129	432326	496420	300857	171604	619812
3-Amino-2-piperidone	3832790	3449322	2422992	2400154	2202661	2091171	3008595	2464284	2674545	2804256	2134801	1852036	2351153	2571924	2393849	2731264	3310464	2833089	2789981	2051378	2726759	1950178	3582642	3009701	2551798	4311441	3518485	3647807	3492883	2977014	1722686	3316567	1799169	1725799	2679030	2967705	2286689	2827126	2894702	4792603
N,N-Dimethyl-L-Alanine	22791695	47561193	6590407	31894455	24740121	28832387	43739660	27588877	31394637	23712211	46790505	26053853	13518398	32018134	27635531	17637466	14833161	26649205	29379645	26162931	25953875	60443689	22686964	53827295	23401848	38728274	23534247	34511851	18226196	17590891	15002303	24718049	24472539	25674140	56489424	29790713	17715196	64682346	67940916	19719320
3-Indoleglyoxylic acid	198813	334956	380574	399248	322806	154055	342723	281471	375400	462907	385035	332983	248959	479203	212681	487851	554183	411384	360640	427136	458443	153630	688143	395312	265322	424604	342022	481114	207216	343832	77786	194608	321155	268394	232088	275518	626347	310091	347245	312617
Ethyl beta-D-glucopyranoside*	301182	751566	952049	76079	156181	4527348	85956	1943040	1219483	840990	1125501	188678	522441	541970	95839	90259	408374	515595	231870	133300	5182375	634765	654414	479324	185348	213703	788446	809086	15215.8	231269	89186	5840371	849210	419824	274240	771100	5396792	480129	91633	374725
2-Hydroxydecanedioic acid	186967	238079	83240	162831	263407	234828	147340	123530	175265	81497	68070	117465	106518	43781	41544	106185	142550	55567	130167	81465	137762	153055	136941	206677	144879	92000	104612	141408	518344	103344	335045	187228	188714	94584	169266	127224	88815	53715	33164	107804
Ascorbic acid 3-sulfate	663638	659844	2441736	1462462	1611478	1523580	4499379	2738348	1166921	1235181	1320822	1654176	1161886	2144607	680370	1103296	2837443	1660525	1061976	1684467	3092928	622176	2381301	1448736	1717948	1175267	1701569	721386	951120	1861009	1649285	1200070	1216341	1072583	1288070	1298300	1238945	1332071	1967810	2307288
3-hydroxyhippurate sulfate	5034.4	5034.4	5034.4	5034.4	106192	5034.4	102448	113507	5034.4	5034.4	482436	39931	5034.4	5034.4	5034.4	81948	60392	152475	5034.4	154824	80102	5034.4	5034.4	5034.4	5034.4	138131	108670	67190	93064	25172	5034.4	247049	52369	232126	5034.4	5034.4	88014	5034.4	54894	106511
6-Bromotryptophan	616246	491987	450446	631403	536222	434753	798414	467816	928071	616298	645773	430092	526779	737159	709660	757739	562296	600988	371467	610974	638053	564116	558597	372197	789255	498175	593548	546127	440019	694947	131577	434214	264451	424759	455628	1022832	546621	476720	469876	551710
delta-CEHC	104099	86785	5237.8	116735	38326	46773	37013	46613	26189	73241	81512	89728	77017	53561	38702	33824	56399	90060	80953	37095	108742	36005	108917	113384	5237.8	34312	94330	146968	56500	70685	51563	43984	35729	33423	39712	54734	51636	5237.8	55112	48623
N(6),N(6)-Dimethyl-lysine	77687682	24132738	25224980	23496972	59980013	22727983	33215794	30868033	43548252	37193818	23280511	42859004	22890131	59314413	25869392	69254424	84839708	46900941	24644440	27065313	96791863	71825008	73747035	26143806	31943157	66209988	22428706	29690009	32381310	74634190	30464282	50920107	56741041	22279597	56056477	61159751	45081689	29362633	23072572	20470913
Dodecadienoic acid	2880096	1647872	2014924	3318702	3257928	2482376	2807967	1395147	4554213	1894521	3176064	2843387	2775490	3021626	2630744	3362270	1935240	1139927	2310277	2542504	3063661	3057486	3129771	1753018	3245499	2958111	1863893	2403881	4784143	1944062	2169380	2422110	1200615	1857838	4229661	3657941	1305159	2916077	1408009	1017935
indoleacetoylcarnitine*	18214	399846	18214	111174	153696	121933	125446	18214	102288	238088	18214	233357	364860	549650	91070	18214	18214	197872	18214	209699	255729	119193	18214	154811	18214	355077	158531	203637	18214	18214	18214	239791	155939	18214	281676	18214	316576	18214	112500	18214
N-Acetylisoputreanine	9845687	12740252	9683797	8219156	10223096	5603711	9050072	9475419	6515737	10887456	7922966	8774896	5564707	12698645	7583167	12245008	17357084	8947608	6603578	4363176	18142317	11078113	9771397	8557593	7845597	6191399	6607579	10964879	15276758	6690756	8859346	6491904	7444776	7710678	10308172	9735503	10486823	10629774	6800264	9327461
glucuronide of piperine metabolite C17H21NO3 (3)*	48714	102156	324163	233605	9742.8	238377	134805	64021	204542	464677	48877	627066	9742.8	185487	417699	258086	135306	65565	158082	289551	206982	110562	66977	98538	201084	878903	136129	259805	287673	259410	9742.8	365736	232631	308805	712695	278046	364715	149442	128242	131674
glucuronide of piperine metabolite C17H21NO3 (4)*	148568	267544	613027	499074	18566.4	457109	232610	142064	448001	968254	92832	1237151	18566.4	399856	913591	542817	664046	142223	396656	696417	465825	219056	130795	170979	440821	1337253	312625	463724	626859	343585	18566.4	705295	370530	387027	1009531	492360	729081	269996	236967	270567
glucuronide of piperine metabolite C17H21NO3 (5)*	61896	175160	420283	336583	12379.2	297577	172089	80688	281373	539119	71821	889002	12379.2	249240	581528	333139	241357	109911	249070	383446	289839	105524	91890	130869	269523	1046454	192355	369628	304712	327043	12379.2	557326	309998	437134	914645	412068	462886	206272	134724	144527
sulfate of piperine metabolite C16H19NO3 (2)*	236453	189557	1021950	334099	260470	495152	538066	225301	382848	1605722	146236	429713	55986	922789	486736	1134761	429526	130280	1092675	1671766	493997	227527	209267	234577	1233852	2006184	411954	147390	540637	424543	115537	537606	414279	472323	785518	588604	888125	495958	463573	354846
sulfate of piperine metabolite C16H19NO3 (3)*	90694	68483	385454	135749	112939	197754	215667	83897	185269	819138	72041	214035	7664	373818	164692	419812	137606	38320	449792	596345	189175	85749	62881	73510	431920	815572	162493	51622	223724	188281	45435	226651	181770	166256	355882	288753	410800	210471	131787	81851
sulfate of piperine metabolite C18H21NO3 (1)*	138540	34733	272362	120108	41579	187813	147244	65974	182803	619431	60870	142012	5026.6	375008	201455	391853	176141	25133	421041	420113	136857	62568	31530	176486	581134	1219257	294583	83429	114597	184198	29800	180280	123046	158876	314077	245285	489895	216072	74754	41155
sulfate of piperine metabolite C18H21NO3 (3)*	66924	5518.4	159711	77635	27592	125967	84948	44241	101941	415735	50653	77624	5518.4	206508	116286	207342	65169	5518.4	284524	270726	70242	36343	5518.4	109505	298653	536824	164052	53107	79844	120680	5518.4	129187	100510	84887	225976	183431	257147	137613	33844	5518.4
2-Naphthol sulfate	1166975	98667	293332	155377	1292565	28230	42824	99368	219100	686377	1356165	96118	65129	859103	60409	38423	124895	257428	333405	364797	54202	150821	265030	245432	146448	644044	328747	451387	132582	75641	130542	47986	88068	125423	848333	79835	132473	306939	128975	118409
4-ethylcatechol sulfate	1434888	907036	462125	105771	751034	283874	1051930	1030970	588748	572975	1263331	222553	516477	697342	210596	196441	139329	1133659	110387	271676	4015757	201438	34660	764906	334543	2449364	173250	1401298	691085	103699	245617	486349	155989	255563	257037	368362	1261366	1677381	327799	54844
6-Oxymelatonin	664828	605393	665174	629709	732306	312922	287745	243253	578117	431462	360251	656202	31664.6	260498	301747	248065	537841	381897	239348	388081	569982	973951	438214	236214	931442	665710	368775	251693	404176	384808	158323	319034	1327436	255161	595510	396434	659613	362482	334579	313189
11beta-hydroxyetiocholanolone glucuronide*	188309	76715	93961	7173.8	95852	67175	196453	88499	78502	170215	149247	163134	97342	96357	81996	7173.8	107684	7173.8	7173.8	201083	137381	73277	7173.8	48726	59425	98668	80895	46726	63777	7173.8	87519	204906	361204	64953	89578	202264	166656	128800	137870	35869
N2-acetyl,N6,N6-dimethyllysine	3437309	1325334	1374043	665254	3314854	2232159	780253	936557	1439279	1663493	2581272	1321667	744069	5083007	990480	10046248	3040088	5688924	1079092	1464507	7348242	4621814	9409048	762668	1048109	9138620	1264950	735381	1172170	4488780	1714899	5180072	4520006	915680	6205151	6088865	905361	1215740	544684	688762
N2-acetyl,N6-methyllysine	1271548	733575	390501	400200	1126133	1183934	580348	438367	575186	1320973	1012670	543717	312805	1621201	508269	5071291	591520	2580566	317856	529527	2902185	1599996	4871938	399858	568147	5908008	815795	487859	744079	2606581	530060	2598994	1645309	422052	3406818	2545415	530825	312827	39100.6	195503
deoxycholic acid glucuronide	988210	158169	237808	561342	392916	76773	121731	149115	387792	316727	196320	1189102	504405	436631	338506	1158099	33397	264323	32909	5957.8	745658	101584	29789	1050237	65167	257044	61254	45080	1061765	553947	312606	949929	912869	313152	502096	394527	119577	192899	67534	887176
4-allylcatechol sulfate	444987	330023	1535767	404738	1687309	40961	506492	1675217	284347	494489	6203.2	629121	72838	148205	103792	1144363	509340	108941	52363	1415526	4069518	37601	281102	140315	468811	210459	2484741	816744	42611	436598	31016	1120241	80681	97361	92682	227008	376971	104787	93471	484244
Triclosan sulfate	4226	179391	97014	31836	4226	784822	4226	4226	5501885	67992	64412	62615	1141211	28805	4226	25431	1641267	21130	122284	171998	559074	4226	5461498	235430	4079117	27676	4226	4226	4226	4226	194191	566360	151201	4226	63285	653008	965388	67284	4226	96656
4-methylhexanoylglutamine	85904	53264	78622	27760	112996	131086	69553	5552	129904	27776	63352	148953	149796	52511	87536	85373	34984	5552	88066	121624	121683	89367	61769	50855	76016	76258	5552	5552	44610	39488	174352	119326	42506	53833	89797	91556	168536	53556	48100	77881
1-heptadecenoylglycerol (17:1)*	491367	1408337	948147	971747	387859	248781	1156623	245609	2387444	905258	1010902	1697255	420739	1230785	924675	610897	1213602	257079	316688	896239	560895	362965	449362	744340	286029	334428	535515	719239	553676	975745	304141	486413	924076	1311660	509123	575231	1129669	841697	212444	135587
glycoursodeoxycholic acid sulfate (1)	393896	247744	7939	266721	39695	7939	53476	7939	119379	110635	90136	527287	67054	513900	264757	194136	7939	145161	1294137	115248	129178	7939	360910	622630	261019	156402	169483	7939	116934	69131	45406	278718	614879	184381	96722	7939	103481	7939	7939	410115
dihydrocaffeate sulfate (2)	16867.4	324506	1116513	299119	708585	87895	16867.4	354467	16867.4	521996	767018	16867.4	16867.4	16867.4	16867.4	1054011	4249608	84337	16867.4	516934	368150	16867.4	16867.4	16867.4	195025	3447488	283573	16867.4	756367	511030	16867.4	783045	16867.4	153920	16867.4	16867.4	16867.4	16867.4	16867.4	1869313
lithocholic acid sulfate	1442886	245287	390661	52063	755454	71871	60492	104644	36633	1188380	191109	222751	277354	42378	155699	98933	6089.6	274868	6089.6	256588	149138	63975	6089.6	110870	240871	477586	90115	106369	30448	6089.6	195208	68718	232378	54402	337099	577439	39256	77369	59113	53883
3-hydroxyhexanoylcarnitine (1)	1175714	720411	940660	589850	943084	1124465	1184470	1117364	918904	694396	1269287	1265126	848268	882437	1405550	986634	782064	619443	1227808	1011667	637393	1255939	1782652	1182672	2863333	2001611	651900	960099	953627	1138751	6050493	896302	1796069	699944	1224429	1140930	1584627	1458634	945361	1317373
alpha-Ketooctanoic acid	607092	671347	539317	799830	1614646	332104	471747	1009601	1167887	637159	354785	840687	729627	1200603	946797	950504	671018	980764	1284547	747246	1074129	501189	479216	1038104	1262847	905182	626235	1359871	765788	471754	707006	904966	287009	537515	1185208	899688	1160461	709644	928013	687041
2,6-Dihydroxybenzoic acid	7740440	3742978	3122546	2034451	4277754	873644	2034071	5123071	7110786	2393847	3928899	3106280	6854380	2424622	1775826	5102801	6186338	2087251	2542973	1704202	3472940	5199590	1992589	3353403	2068672	3710737	6207032	5056368	1850246	1362747	5654361	6966587	9364354	3312144	4414927	2468727	13429461	4313820	2876795	4751293
N,N-dimethyl-5-aminovalerate	533279	256081	309122	158987	557051	357009	441762	503650	446608	436155	413342	587196	31797.4	825929	210786	269092	651719	542954	31797.4	31797.4	1096966	447263	31797.4	31797.4	31797.4	1553522	305683	303047	232653	668690	559533	31797.4	787388	351679	796381	660176	198354	31797.4	31797.4	31797.4
3-ethylcatechol sulfate (1)	265284	102412	51872	6143.4	91203	6143.4	6143.4	89210	253209	6143.4	238739	60682	35199	958633	6143.4	30717	52458	58823	6143.4	87215	55942	75974	41178	182239	45964	307721	103039	195507	117204	6143.4	40984	130825	94031	49035	156962	53616	338874	6143.4	72345	6143.4
4-acetylcatechol sulfate (1)	64016	47638	84911	3542.8	45709	31840	17714	46780	49957	29698	108551	3542.8	33268	35442	3542.8	40288	63036	74664	3542.8	42093	34277	41885	3542.8	102655	128623	80309	25878	58399	73489	26528	23464	63727	3542.8	76313	3542.8	3542.8	32914	160987	34265	45493
2,3-Dihydroxy-5-methylthio-4-pentenoic acid	1431502	2295888	2292340	2378011	2243527	1887655	2712442	1334555	2927846	1929579	1217449	3913767	2211195	2011857	2128422	2524304	1235309	1577836	2338014	2293384	2867492	2596715	1364434	1554449	1271176	3411968	2536787	1760630	1620626	1531329	1060682	2266660	2923693	2208322	1423245	1403176	1876195	1501074	1416096	1416429
Fibrinopeptide A5	234777	932398	808761	1489516	646189	501742	1051976	228276	1273396	945386	559020	1462572	501764	481044	738603	1024845	79052	462797	1061382	677096	558256	518846	1156345	887787	381783	338941	679109	448341	182312	369578	114145	716977	161530	476680	492990	678936	223606	520201	426780	191790
Fibrinopeptide A6	1447646	3414458	2451878	6763224	4501895	3141591	5219118	1226227	7155498	6157730	2834583	9766876	3447369	4346427	3904987	4157332	345008	3208182	10227037	6126906	4066069	2691631	3640197	5060785	1863595	3103602	6010694	3819238	748682	2900471	952286	3814490	1155700	4634407	3582867	3005948	856054	2791010	1321585	1130821
Fibrinopeptide A7	8416044	2375963	1919427	4657781	3425260	6898474	4509797	2607746	1696248	3020098	1891660	2852694	1841017	1913705	3525777	3161546	1326433	2480432	3777028	3934058	6037049	9191901	1539466	921378	9109384	5264178	4955442	789322	2521377	5182604	3292577	4756234	4279133	2382798	3038549	2518973	2187783	2857392	2202683	5854417
Fibrinopeptide A8	32705	226653	121319	227617	169573	124471	184486	46605	337648	156058	76861	414506	169261	88648	130938	190452	3836	79475	247653	185117	62935	92468	186599	159533	73059	78860	93251	188144	3836	68740	3836	165405	26129	163957	72550	108036	25650	102602	64150	19180
Fibrinopeptide A9	583039	629382	404860	530292	523873	367246	625741	912513	245313	412859	410195	644066	418923	481977	368536	688529	293300	466862	230552	244732	283725	497430	423530	316505	298832	370718	187321	116452	800410	111130	275452	364267	241411	217754	582748	541039	453417	442101	725017	410260
Fibrinopeptide B	19777689	5079091	3436319	11582365	13607560	17912962	18193684	9575566	6546850	11967331	8406403	9665572	8012612	8027946	8582755	4815748	9307637	7489335	12621189	8525193	15025255	16804145	5639488	7358559	10928266	18483135	10752851	2465771	9686830	11080069	14335813	12034756	11496243	8929684	10958711	10090067	7865964	7495106	7897238	10797798
Fibrinopeptide B1	166516	1868159	1480011	2055199	767625	1752480	404823	533920	2262305	1258565	1125054	2406340	875845	873831	1661893	4011083	942443	1785978	1927263	2594176	532681	1238770	1955224	1106279	1431249	785800	3201856	1781817	454196	1722774	495712	1548536	578532	1402382	2244334	586525	503755	871252	690830	920707
Fibrinopeptide B2	921798	5505576	6332626	4423650	2071970	2413816	761110	4051218	4317693	3303668	3396880	16590096	3365400	4163620	2851978	6665526	4896652	4556159	4303795	4693339	966396	2303287	6398793	5226969	3980115	1142734	4311711	5681127	2574895	1945057	1141021	2608175	933817	2738524	4594971	1727676	2765766	3488452	5060638	1916816
Fibrinopeptide B3	580985	811709	1109007	1083019	644219	305519	211541	833171	931083	760932	1012956	3722599	1251049	3608740	1567767	753582	763994	1434590	147798	408511	267064	773666	880474	784640	799010	1082368	315492	1633022	2017048	186297	537583	358164	286297	165234	439097	456546	2000785	1342906	1319073	217097
Midazolam	3645878	4887552	313280	2589975	2274231	1668471	313280	3543868	10883052	3110006	7946357	4990778	5006221	3492344	6575054	10007358	4675925	7217851	5811974	5610620	313280	1566400	6289928	4844004	313280	5960756	5950826	6804468	3226475	2781680	1910479	3984670	2107107	5529661	6018409	8315100	10792824	5141967	15637992	4586001
hydroxypalmitoyl sphingomyelin (d18:1/16:0(OH))**	1296617	976501	1430225	1985395	2401965	1161960	1695269	1184163	1640295	1392059	1623074	1603393	1232326	1456264	805466	1483745	1115803	1339991	1987691	1316351	1405104	1574297	1509759	1688757	1548344	1197578	1623258	1453663	974833	2032207	1212262	889608	836056	1850042	1349235	1590890	1510941	1469309	1806318	1081014
2-Acrylamidoglycolic acid	907802	674724	763618	581204	574850	528777	629204	522567	949516	609253	875424	1062599	595125	444888	439115	622178	928014	506208	717916	508554	708630	560596	734192	666397	568885	647768	663469	596344	902687	559557	586680	504859	819247	591084	772412	660432	956837	788235	549366	726005
Taurochenodeoxycholate-3-sulfate	63394	88101	5519.8	5519.8	5519.8	168888	37407	74564	5519.8	27599	31202	83476	5519.8	89742	5519.8	5519.8	5519.8	5519.8	309909	48688	100906	5519.8	5519.8	107459	90048	118938	5519.8	157473	5519.8	5519.8	5519.8	147608	43727	49789	90144	5519.8	5519.8	107275	35249	272689
Tetradecadienedioic acid	210672	175055	453740	129876	399714	722646	307553	241603	394167	176484	465723	183890	281966	337212	377903	351992	121466	80101	187161	493464	680084	334187	569502	16020.2	255637	226222	138500	171897	227914	246306	314453	266357	16020.2	209210	425008	436160	354215	151881	107321	345772
Pregnenetriol Sulfate	2716570	1232857	3537198	5087459	2184387	1821927	1577943	1279349	2192922	2179430	1989709	823250	1675462	715323	4064648	1548024	1210019	2509047	1750413	1810177	1091773	3261453	2189715	583926	6111408	1883452	1357668	1158967	1930299	1060309	977244	2050245	5784826	2303831	3990589	3865062	738469	927867	1081254	1526154
pregnenetriol disulfate*	3858596	1157595	4812965	4004061	1616461	2135633	907407	1956983	2111334	2577207	2452332	672209	1989296	1598239	7432980	2783401	1134732	2182431	2493625	2465131	1102233	3186823	2840572	1043414	7596864	2139720	1338707	2003827	2182212	1344283	832903	3350784	8689270	2685833	5412263	4998169	1266068	1059000	1342971	1879501
eicosenedioate (C20:1-DC)*	955468	1241966	608483	1547476	1043479	1323741	1518989	954981	1235854	2361201	1118021	1588900	1744136	1388017	1951685	1685603	994231	1510503	3663636	479477	1058470	1093723	1884192	3571142	747091	1668172	2098049	1010591	1418662	1544709	1868708	1358700	1389304	1225282	3343809	756143	1009080	1328451	1527627	1900959
glu-gly-asn-val**	7635.4	525049	463973	265659	222432	38177	128054	260399	636370	326691	485772	2879887	390937	728449	157904	492966	189825	280078	73982	52857	7635.4	48363	1166941	1310934	45119	46571	7635.4	2566004	149874	7635.4	7635.4	50164	7635.4	86507	115936	181993	306524	212833	507154	7635.4
hydroxy-N6,N6,N6-trimethyllysine*	4775396	2372935	2153354	3081995	1740102	2172432	3004864	2450766	3282847	4194167	1832668	6549021	2667506	3238198	2006167	3279706	2822422	2144246	2685425	2112941	3097688	2743638	3617549	3335328	2055303	2871823	2496527	4109250	3416837	3562438	2592221	2032437	1965584	1821567	2336922	2110039	4356924	2568438	2820676	3591460
undecenoylcarnitine (C11:1)	2414179	2535965	1982924	2045126	2450963	1481104	2046057	1417361	3057417	3030870	3981595	3826034	3078814	2374686	3256390	3239071	2538729	3204358	3289978	2304993	2600986	1957364	2154774	2503212	1293741	4145042	1952134	2018122	1084919	2710192	1141491	2818261	1681286	1807703	2257675	6440951	6791669	5238689	4485767	4594862
3-hydroxydecanoyl carnitine	2367376	1385877	1625648	1595051	2221850	1823886	2034616	2333378	3310121	2266700	2819302	3775272	1958933	1359833	2371227	1654265	1294586	997959	2337989	1308959	1515536	2602834	2033410	1742532	2304265	2621504	1550984	2908466	1296726	2041026	1548455	2592505	2250919	1367586	2321556	2149915	3146094	2260938	1729447	2758137
palmitoyl-sphingosine-phosphoethanolamine (d18:1/16:0)	575854	418321	637878	621482	698519	440114	638548	444611	727985	506756	482236	462321	456608	454676	433190	599414	514837	487034	657999	717964	557852	558590	461439	631874	597537	572374	630659	447670	440839	673293	507432	566097	328254	540656	529443	478628	525739	527343	480743	458956
Picolinoylglycine	97197	57131	57685	53248	47392	51549	59652	56683	47531	121882	93387	80106	88250	115282	35983	70167	98548	87445	96753	63775	49274	65871	42930	88746	7196.6	57062	71121	145735	87059	100940	7196.6	106422	78633	57018	61235	58779	96366	121726	79602	91461
4-vinylcatechol sulfate	2395275	814721	617692	92303	898092	18460.6	263120	249669	391721	658276	1626014	452753	418621	18460.6	18460.6	1197532	1176668	643773	294828	562847	8917353	121558	18460.6	1066384	296007	1488033	139190	521936	1880471	136266	18460.6	375586	18460.6	377549	18460.6	156957	1592216	318856	294776	18460.6
succinoyltaurine	185783	127512	105565	88241	158266	79190	125325	122488	128614	65131	183394	115824	89568	67333	82717	67103	208415	112808	46294	107966	121962	244224	278675	138534	103455	76674	69374	159695	126337	77087	90087	65762	175510	143142	80254	100940	153162	87680	70438	112359
3,5-Dichloro-2,6-dihydroxybenzoic acid	1085250	538815	454819	1064217	1075865	739208	971514	526371	1232413	1554174	1995027	620670	1190104	1106638	731550	117947	893795	549277	1212848	685250	634239	1374756	1136276	660840	1155092	880250	1783032	1093812	838143	1531733	1195161	690238	542111	683959	789832	666132	682232	867502	947200	537232
metabolonic lactone sulfate	1090007	596586	636658	418547	356573	198108	158632	511716	431441	319604	399915	479679	336151	459642	770949	171040	22761.4	334188	125353	140761	254512	441160	721173	557443	468080	500521	950711	668488	854598	536512	160916	138997	1505322	165661	1157806	196636	113807	474815	375641	387296
2-Hydroxy-4-(methylthio)butanoic acid	298880	180265	356821	354743	240521	202037	271828	502906	163604	297620	307323	556809	200673	170120	172085	126602	203814	172798	286095	198344	239290	183205	251849	171375	423635	300676	363321	409712	498064	541508	146816	322644	450239	210896	466237	298065	240941	432780	464699	176937
branched chain 14:0 dicarboxylic acid**	542363	568273	1164305	932196	1512151	1267801	689936	2465819	625524	1205464	2934558	10422.4	864839	330796	108251	10422.4	1503787	1712718	10422.4	306318	1544840	78660	587601	167622	784187	1002833	396386	742587	52112	670937	700321	1329636	1295125	322468	298613	570566	1230460	979679	581850	831361
Valeric acid	155093	126967	291323	119795	408093	1382594	145741	944998	259573	148726	178610	297159	203792	343628	17480.6	215927	329709	1065076	120737	313633	1059486	17480.6	147600	219415	265983	290503	711239	788952	106424	87403	281112	1744781	100915	89365	17480.6	784537	3471244	215352	17480.6	245907
1-methyl-5-imidazolelactate	303886	353322	880071	757260	91860	324753	299273	354095	407698	143309	417766	408623	90999	503947	178834	132949	279207	296995	290080	55468	215542	54756	730386	242190	199389	813950	369383	716951	437309	220306	536473	530297	596473	512138	979488	267330	907560	2253833	367179	985367
(2 or 3)-decenoate (10:1n7 or n8)	899849	579601	584396	813241	688798	778200	668375	417157	1117067	468750	882579	657957	791135	814740	706172	1086896	516845	249406	424711	570915	904863	809736	896614	360431	764178	995606	437335	747726	1100685	431836	565193	871650	294272	425582	1021880	946587	363210	621884	325793	231978
[truncated: 34 more rows]

## Sheet: Fig 3A data
	FC	log2(FC)	raw.pval	"-(LOG10(p))
[truncated: 975 more rows]

[truncated: 9 more sheets: Fig 3B, Fig 4, Table 1, Table 2, Fig S1 raw Data, Fig S1, Fig S2 and Table S3, Fig S3, Table S1]
